# Supplementary material for: Antennal transcriptome profiles of anopheline mosquitoes reveal human host olfactory specialization in Anopheles gambiae
Source: BMC Genomics. 2013 Nov 1;14:749. doi: 10.1186/1471-2164-14-749 (PMC3833343; doi:10.1186/1471-2164-14-749)
Supplement: Additional file 1 — A text file includes maximum-likelihood trees of the OR, GR, IR, and OBP genes in An. gambiae and An. quadriannulatus. [file 1471-2164-14-749-S1.txt]

OR family:
((AgamOR7:0.00000094,AquaOR7:0.00000094)100:1.08684666,((AgamOR40:0.00871990,AquaOR40:0.00000094)100:1.19697626,(((AgamOR11:0.00000094,AquaOR11:0.00290271)100:1.08036100,((AgamOR2:0.00000094,AquaOR2:0.00304892)100:0.30878433,(AgamOR10:0.00290649,AquaOR10:0.00000094)100:0.26373428)100:0.83228203)88:0.37938638,(((AgamOR80:0.00000094,AquaOR80:0.01163606)100:1.25263026,(AgamOR28:0.01408378,AquaOR28:0.02121527)100:0.91658489)40:0.26429010,((((AgamOR6:0.01420934,AquaOR6:0.00000094)100:0.93427318,(AgamOR8:0.00000094,AquaOR8:0.00894139)100:0.82894471)96:0.43164509,(((AgamOR38:0.01657964,AquaOR38:0.01225788)99:0.19471509,(AgamOR39:0.00000094,AquaOR39:0.01163339)90:0.20031041)100:1.20151722,((AgamOR31:0.00062689,AquaOR31:0.01702570)100:0.68407820,((AgamOR32:0.00203025,AquaOR32:0.02155301)100:0.52968989,(AgamOR35:0.00000094,AquaOR35:0.00000094)100:0.39284386)100:0.43288558)100:0.58315040)56:0.18015895)10:0.10989135,(((((AgamOR37:0.00000094,AquaOR37:0.00614337)100:0.35381822,(AgamOR34:0.00000094,AquaOR34:0.00913953)100:0.40710741)100:0.93701607,((AgamOR1:0.00869225,AquaOR1:0.00000094)100:0.74695257,((AgamOR65:0.00691468,AquaOR65:0.01680802)87:0.04468104,(AgamOR9:0.00741248,AquaOR9:0.00415180)90:0.04965706)100:0.73104847)100:0.46865558)54:0.22955386,((AgamOR33:0.30058565,AquaOR33:0.06701229)100:1.28915503,((AgamOR58:0.00313741,AquaOR58:0.00876480)100:1.41145266,(((AgamOR77:0.00000094,AquaOR77:0.01539487)100:1.54253513,((AgamOR75:0.00999734,AgamOR76:0.01645925)48:0.01929526,AquaOR75:0.00000094)100:1.35266756)32:0.15544298,(((AgamOR59:0.01407694,AquaOR59:0.00433607)100:1.17034008,((AgamOR52:0.00159320,AquaOR52:0.02076289)100:0.94576479,(AgamOR36:0.01834920,AquaOR36:0.00000094)100:1.14327280)48:0.22223023)27:0.09499778,((AgamOR64:0.00981527,AquaOR64:0.00527532)100:1.15832702,((AgamOR63:0.01954023,AquaOR63:0.01128485)100:0.60419419,((AgamOR62:0.00455292,AquaOR62:0.02697438)100:0.34173552,((AgamOR60:0.01434191,AquaOR60:0.03447873)100:0.72783872,(AgamOR61:0.01157774,AquaOR61:0.00000094)100:0.48642497)58:0.13137023)57:0.10491022)86:0.28532889)76:0.24826136)52:0.32357091)89:0.33106910)100:0.50771072)25:0.00000094)38:0.13242372,(((AgamOR22:0.00000094,AquaOR22:0.02651662)100:1.36148287,(((AgamOR25:0.00576912,AquaOR25:0.00000094)100:0.65897906,(AgamOR45:0.01191990,AquaOR45:0.00000094)100:0.89145898)100:0.50479824,((((AgamOR24:0.00563249,AquaOR24:0.00000094)100:1.13283438,((AgamOR54:0.00000094,AquaOR54:0.00324341)100:0.79102640,(AgamOR23:0.00000094,AquaOR23:0.01513896)100:0.95364514)47:0.16288765)65:0.17200810,((AgamOR41:0.04567831,AquaOR41:0.02427188)100:0.61195724,(AgamOR81:0.83325401,(AgamOR42:0.00421165,AquaOR42:0.00460821)100:0.64124625)50:0.15866490)100:0.43073919)70:0.14017513,(((AgamOR66:0.03751365,AquaOR66:0.00941235)100:1.07513561,((AgamOR43:0.00583921,AquaOR43:0.00872225)99:0.08481414,(AgamOR44:0.00581369,AquaOR44:0.00000094)78:0.01622780)100:1.16044744)45:0.05358080,((AgamOR68:0.00293490,AquaOR68:0.00000094)100:0.88183525,((AgamOR69:0.00287720,AquaOR69:0.01111501)100:0.17665714,((AgamOR70:0.01249044,AquaOR70:0.00733165)100:0.13361853,((AgamOR74:0.04331128,AquaOR74:0.04231052)100:0.04004347,((AgamOR71:0.04045963,AquaOR71:0.03427561)82:0.02635863,((AgamOR72:0.02280593,AquaOR72:0.00000094)68:0.00764756,(AgamOR73:0.01840314,AquaOR73:0.01000031)97:0.04154579)87:0.02298650)44:0.00849704)96:0.15889811)72:0.09138583)100:0.48843353)98:0.45554014)95:0.21605468)91:0.28590197)56:0.10505637)84:0.23720214,(((AgamOR26:0.00000094,AquaOR26:0.00288274)100:0.05171829,((AgamOR27:0.00591728,AquaOR27:0.00000094)99:0.18201250,(AgamOR57:0.03501850,(AgamOR56:0.01168902,AquaOR56:0.00879872)95:0.00700923)96:0.06687494)43:0.11757389)100:1.09085330,(((AgamOR30:0.03316391,AquaOR30:0.02955116)100:0.21906961,((AgamOR53:0.02099520,AquaOR53:0.00553334)100:0.27348138,(AgamOR29:0.02116210,AquaOR29:0.05018144)100:0.19435573)94:0.23165437)100:0.66574122,(((AgamOR46:0.00476142,(AquaOR46:0.01123441,(AgamOR47:0.03589955,AquaOR47:0.00739880)95:0.04291966)48:0.00788692)100:0.90212889,((AgamOR49:0.00896987,AquaOR49:0.00000094)100:0.61750079,(AgamOR48:0.00576077,AquaOR48:0.00000094)100:0.57685994)100:0.26244475)75:0.13838763,(((AgamOR55:0.02169911,AquaOR55:0.01642704)100:0.42593728,((AgamOR16:0.02393882,AquaOR16:0.03104318)100:0.35361483,((AgamOR15:0.01813847,AquaOR15:0.00827716)100:0.02936017,((AgamOR17:0.03860805,AquaOR17:0.03221426)100:0.09182261,(AgamOR13:0.02998061,AquaOR13:0.01071129)98:0.06240478)63:0.04341793)100:0.34627777)82:0.08134836)100:0.33962087,(((AgamOR20:0.01488859,AquaOR20:0.01118199)100:0.11942557,((AgamOR21:0.01414288,AquaOR21:0.02935849)99:0.10020503,((AgamOR82:0.02478715,AquaOR82:0.04051222)100:0.13645382,(AgamOR50:0.01109393,AquaOR50:0.02034336)100:0.12516040)85:0.05364990)77:0.04171693)100:0.82185390,(((AgamOR3:0.00471599,AquaOR3:0.00701195)100:0.28266669,(AgamOR5:0.00000094,AquaOR5:0.00292050)100:0.23343688)100:0.37633197,((AgamOR4:0.00828732,AquaOR4:0.00871031)100:0.99106794,((AgamOR18:0.01259400,AquaOR18:0.00559851)100:0.49300573,((AgamOR14:0.01792019,AquaOR14:0.04774193)100:0.09547992,(AgamOR51:0.03910015,AquaOR51:0.02080146)68:0.02653795)100:0.60916767)16:0.05649818)25:0.04532927)19:0.03773078)21:0.04690129)89:0.19685698)44:0.08132604)100:0.43590916)99:0.22455667)65:0.20833680)10:0.08177358)9:0.08970610)9:0.11816887)22:0.15994989)100:0.32773053);

GR family:
((AgamGr37:0.01868749,AquaGr37:0.00597138)100:0.54089345,((AgamGr38:0.00000094,AquaGr38:0.00607868)100:1.43617815,(((AgamGr47:0.00582952,AquaGr47:0.00000094)100:1.27760833,(AgamGr42:0.00572673,AquaGr42:0.00000094)100:1.15848328)73:0.36402779,((((AgamGr59:0.00889860,AquaGr59:0.00045644)100:1.42337119,(AgamGr41:0.01106951,AquaGr41:0.00364581)100:1.45143899)35:0.44718785,(((AgamGr58:0.01698017,AquaGr58:0.01569482)100:1.47354559,(AgamGr60:0.02620741,AquaGr60:0.00000094)100:1.30229793)44:0.28090437,((AgamGr36:0.01527999,AquaGr36:0.00499939)100:1.41027798,((AgamGr39:0.01029919,AquaGr39:0.00146895)100:1.10258142,(AgamGr40:0.00828135,AquaGr40:0.00000094)100:0.94505494)91:0.41199323)19:0.07139202)14:0.12765943)8:0.08251402,(((AgamGr25:0.00000094,AquaGr25:0.00584689)100:1.57888014,(((AgamGr9:0.00000094,AquaGr9:0.01556601)100:1.24757185,((AgamGr12:0.00426667,AquaGr12:0.00478248)100:1.34856375,(AgamGr10:0.36286735,(AgamGr11:0.00000094,AquaGr11:0.01499395)100:0.59567248)92:0.34867573)47:0.16458919)95:0.50683371,(((AgamGr16:0.00649903,AquaGr16:0.00000094)100:0.74649310,(AgamGr15:0.00000094,AquaGr15:0.00961244)100:0.60230447)88:0.16495860,(((AgamGr17:0.00000094,AquaGr17:0.00977590)100:0.66062254,((AgamGr18:0.00000094,AquaGr18:0.00330353)100:0.52847287,(AgamGr14:0.01319096,AquaGr14:0.00000094)100:0.52078267)99:0.23904294)100:0.35617764,((AgamGr20:0.00000094,AquaGr20:0.00989095)100:0.90928924,((AquaGr21:0.00958376,AgamGr21:0.00000094)100:0.42673508,(AgamGr19:0.01677782,AquaGr19:0.00059807)100:0.79009568)55:0.20169475)39:0.10410464)31:0.11844876)100:1.53532219)6:0.04634031)8:0.13202946,(((AgamGr43:0.00611099,AquaGr43:0.00000094)100:1.75879505,(AgamGr33:0.00000094,AquaGr33:0.00000094)100:0.91355941)45:0.25647160,((AgamGr2:0.00000094,AquaGr2:0.00282627)100:1.31152645,((((AgamGr45:0.00873337,AquaGr45:0.00000094)100:1.36220922,(AgamGr46:0.00909706,AquaGr46:0.00000094)100:1.07251452)51:0.37337787,((AgamGr1:0.00283871,AquaGr1:0.00000094)100:2.15372240,(((AgamGr28:0.00000094,AquaGr28:0.00294642)100:1.46780054,((AgamGr26:0.00290342,AquaGr26:0.00000094)100:0.42033355,(AgamGr27:0.02069110,AquaGr27:0.00945905)100:0.68139545)100:0.46018071)50:0.17310457,(((AgamGr31:0.00227750,AquaGr31:0.03071899)100:0.25775979,(AgamGr29:0.01367147,AquaGr29:0.00097151)100:0.18667240)100:0.78600190,((AgamGr32:0.00963692,AquaGr32:0.00000094)100:0.32706200,(AgamGr30:0.01621217,AquaGr30:0.03172052)100:0.51529421)100:0.61993239)100:0.53377462)90:0.32979491)9:0.15968129)0:0.06017343,(((AgamGr53:0.00000094,AquaGr53:0.00000094)100:1.57583833,(((AgamGr35:0.00000094,AquaGr35:0.00295301)100:1.02896293,(AgamGr34:0.00301446,AquaGr34:0.00000094)100:1.11596857)93:0.44535310,((AgamGr55:0.03032988,AquaGr55:0.00000094)100:1.58961114,(AgamGr56:0.02267721,AquaGr56:0.02391826)100:1.68054191)45:0.56356075)6:0.08578694)6:0.13379499,(((AgamGr54:0.00000094,AquaGr54:0.01871546)100:1.84807313,(((AgamGrNEW:0.00000094,AquaGrNEW:0.00000094)100:2.15351221,((AgamGr5:0.00032859,AquaGr5:0.00841411)100:1.40131321,(AgamGr8:0.00000094,AquaGr8:0.02613023)100:1.13254070)87:0.36013599)68:0.32117056,((AgamGr6:0.00000094,AquaGr6:0.01205546)100:1.62335971,((AgamGr7:0.00000094,AquaGr7:0.01548470)100:1.11982579,((AgamGr3:0.01136962,AquaGr3:0.00386504)100:1.07278572,(AgamGr4:0.00000094,AquaGr4:0.01533338)100:0.78994716)99:0.45007183)74:0.17140003)35:0.12780681)42:0.30022647)21:0.11197706,((AgamGr44:0.00092842,AquaGr44:0.02847185)100:1.71743432,(((AgamGr57:0.00337915,AquaGr57:0.00563615)100:1.90693131,((AgamGr24:0.00589891,AquaGr24:0.00000094)100:0.50536180,((AgamGr22:0.00000094,AquaGr22:0.00000094)100:0.51354640,(AgamGr23:0.00000094,AquaGr23:0.00000094)100:0.46906960)100:0.63950672)100:1.59190747)22:0.18418942,((AgamGr13:0.00508912,AquaGr13:0.00104837)100:1.80966942,((AgamGr48:0.01817867,AquaGr48:0.02179203)100:1.15167388,((AgamGr49:0.00000094,AquaGr49:0.04385521)100:1.10350732,((AgamGr50:0.02198376,AquaGr50:0.00182483)100:0.84431526,((AgamGr52:0.02994016,AquaGr52:0.00031659)100:0.60382677,(AgamGr51:0.01114768,AquaGr51:0.01950164)100:0.62018340)95:0.38328488)100:0.58694546)45:0.07585892)90:0.41972396)48:0.26900740)6:0.15989313)6:0.13347534)2:0.03192919)5:0.15292891)3:0.07969029)6:0.12968700)9:0.11531576)55:0.28374932)3:0.05470040)48:0.34494265)100:0.06751619);

IR family:
(((AgamIR41a:0.00781850,AquaIR41a:0.00793965)100:0.67529709,((AgamIR41n:0.00531658,AquaIR41n:0.02035733)100:0.67525047,((AgamIR41t.2:0.00961515,(AgamIR41t.1:0.02190059,AquaIR41t:0.01227635)52:0.00000094)100:0.59658502,((AgamIR41c:0.01863197,AquaIR41c:0.00653771)100:0.42313743,(AgamIR41b:0.01213963,AquaIR41b:0.00000094)100:0.30761617)100:0.24620147)89:0.16236540)79:0.14106981)100:0.62149540,((((AgamIR141:0.02641242,AquaIR141:0.00000094)100:1.81953934,((AgamIR31a:0.00000094,AquaIR31a:0.00000094)100:1.24586277,(((AgamIR64a:0.00000094,AquaIR64a:0.00000094)100:0.80904022,((AgamIR75g:0.00000094,AquaIR75g:0.02735954)100:1.08527236,((AgamIR75h.2:0.04278599,AgamIR75h.1:0.01345743)80:0.02051492,AquaIR75h:0.02274761)100:0.78772684)92:0.33792042)60:0.20244120,((AgamIR75d:0.02004828,AquaIR75d:0.00468416)100:1.27279677,((AgamIR75l:0.00802756,AquaIR75l:0.01318364)100:0.41730540,(AgamIR75k:0.01213519,AquaIR75k:0.00000094)100:0.37628768)100:0.49884423)76:0.21353725)49:0.16034432)90:0.23430103)89:0.42889679,((AgamIR68a:0.00000094,AquaIR68a:0.00302583)100:1.48006477,(((AgamIR76b:0.00000094,AquaIR76b:0.00657659)100:1.09020464,(AgamIR93a:0.00000094,AquaIR93a:0.00592921)100:1.05861205)89:0.41091765,((AgamIR21a:0.00000094,AquaIR21a:0.00921561)100:1.03293871,((AgamIR40a:0.00000094,AquaIR40a:0.01902876)100:1.35229572,((AgamIR25a:0.00000094,AquaIR25a:0.00000094)100:0.64956309,(AgamIR8a:0.00000094,AquaIR8a:0.00611657)100:0.72640565)100:0.75276467)25:0.15942442)12:0.12579728)23:0.15081578)40:0.12199579)29:0.08309793,(((AgamIR7h.1:0.00000094,AquaIR7h.1:0.02205084)100:1.00191190,((AgamIR7n:0.02279577,AquaIR7n:0.00000094)100:1.05447680,(((AgamIR7s:0.00584906,AquaIR7s:0.01047181)100:0.72262537,((AgamIR7x:0.00000094,AquaIR7x:0.01950482)100:0.66652705,(AgamIR7y:0.00624211,AquaIR7y:0.00000094)100:0.78384352)33:0.13405984)38:0.16479962,((AgamIR7w:0.00846629,AquaIR7w:0.03024863)100:0.29562290,((AgamIR7t:0.01220848,AquaIR7t:0.01973732)100:0.49692622,((AgamIR7i:0.01516118,AquaIR7i:0.02941200)100:0.75693610,(AgamIR7u:0.02138757,AquaIR7u:0.00401052)100:0.46875599)38:0.15884896)24:0.08490375)100:0.61541685)64:0.21108912)97:0.26481038)92:0.41916287,(((AgamIR60a:0.00755363,AquaIR60a:0.01135190)100:1.73980268,((AgamIR100h:0.01822933,AquaIR100h:0.01137525)100:1.43522214,((AgamIR100i:0.00000094,AquaIR100i:0.01009184)100:0.97753966,(AgamIR100a:0.02498189,AquaIR100a:0.01319074)100:1.20732740)57:0.21724951)80:0.20584570)51:0.15090750,((AgamIR101:0.00888191,AquaIR101:0.00000094)100:1.76168807,((AgamIR140.2:0.06526415,(AgamIR140.1:0.01770465,AquaIR140.1:0.05011664)86:0.05242676)100:1.91437413,((AgamIR142:0.00802498,AquaIR142:0.04720219)100:1.53260471,((AgamIR139:0.05269513,AquaIR139:0.05405720)100:1.48405258,(((AgamIR137:0.01162974,AquaIR137:0.03154559)100:0.28282568,((AgamIR136:0.04959092,AquaIR136:0.02435101)100:0.64320584,(AgamIR138:0.02374455,AquaIR138:0.02857241)100:0.36473560)60:0.13446290)100:1.21284776,((AgamIR134:0.03047103,AquaIR134:0.00000094)100:0.36051080,((AgamIR135:0.01266899,AquaIR135:0.00997954)100:0.48232944,(AgamIR133:0.01730298,AquaIR133:0.01834760)100:0.84945305)80:0.13929186)100:1.14195620)78:0.29659526)47:0.10292695)67:0.24101717)38:0.07808548)24:0.07527170)13:0.10890691)36:0.19081523)100:0.28421972);

OBP family:
((AgamOBP7:0.01161918,AquaOBP7:0.00000094)100:1.15575447,((((XAgamOBP16:0.00000094,AgamOBP15:0.00000094)98:0.02009636,AquaOBP15:0.01432261)100:0.88155161,((AgamOBP2:0.00000094,AquaOBP2:0.04444065)100:0.52224196,(((AquaOBP1:0.00000094,AgamOBP1:0.00628861)69:0.00619417,XAgamOBP17:0.00000094)88:0.16463801,(AgamOBP3:0.00000094,AquaOBP3:0.00000094)100:0.48723704)54:0.22859407)64:0.31805874)90:0.55897113,((((AgamOBP5:0.00000094,AquaOBP5:0.00599743)100:0.24432678,(AgamOBP4:0.00000094,AquaOBP4:0.00547472)100:0.31738408)98:0.50358287,((AgamOBP20:0.00000094,AquaOBP20:0.00000094)100:0.39528948,(((AgamOBP83_N:0.00000094,AgamOBP19:0.00797619)69:0.00795318,AquaOBP19:0.00000094)100:0.31276544,(AgamOBP6:0.00313510,(XAgamOBP18:0.01695348,AquaOBP6:0.02904976)90:0.01959303)99:0.49422694)78:0.21122572)96:0.35977367)95:0.55030624,(((AgamOBP13:0.00000094,AquaOBP13:0.00000094)100:1.53663525,(((AgamOBP80:0.00954902,AquaOBP80:0.00000094)100:1.80852281,((AgamOBP29:0.01536864,AgamOBP82:0.00000094)67:0.00498628,AquaOBP29:0.00000094)100:1.45597485)47:0.42938635,(((AgamOBP56:0.00805423,AquaOBP56:0.00000094)100:0.86440612,(AgamOBP57:0.00089983,AquaOBP57:0.00311976)100:1.13935798)98:1.00774590,(((AgamOBP54:0.04236283,AquaOBP54:0.00677248)100:1.28504307,(((AgamOBP52:0.00000094,AquaOBP52:0.00000094)100:0.61925180,(AquaOBP53:0.00930741,AgamOBP53:0.03026789)98:0.42920241)97:0.59844766,(((AgamOBP51:0.05654827,AquaOBP51:0.03158957)72:0.12866396,(AgamOBP50:0.02836893,AquaOBP50:0.03749954)94:0.21755187)100:0.64871009,(AgamOBP49:0.00000094,AquaOBP49:0.04685725)100:0.46513640)93:0.65947537)50:0.19319614)58:0.33118260,((AgamOBP55:0.00000094,AquaOBP55:0.03177961)100:1.35671077,((AquaOBP62:0.00000094,(AgamOBP62:0.01183719,AgamOBP68:0.00443433)68:0.01177058)99:1.29295948,(((AgamOBP63:0.00976213,AquaOBP63:0.01324166)100:0.96373270,(AgamOBP66:0.04703966,AquaOBP66:0.00000094)100:0.56491895)99:0.64431124,(((AgamOBP81:0.00446541,AquaOBP81:0.00000094)100:1.32375328,((AgamOBP46:0.00846786,AquaOBP46:0.00000094)100:0.99389709,((AgamOBP48:0.00425602,AquaOBP48:0.00000094)100:0.24594725,(AgamOBP47:0.03595370,AquaOBP47:0.00000094)100:0.44560423)100:0.78264732)45:0.26409627)16:0.13703904,((AgamOBP77:0.00000094,AquaOBP77:0.01546758)100:1.69410185,((AgamOBP65_N:0.00057062,(AgamOBP64:0.00866114,AquaOBP64:0.00000094)93:0.01665388)99:0.66254117,(AquaOBP61:0.00593558,(AgamOBP67:0.01242966,AgamOBP61:0.00407874)83:0.01071882)100:1.04837670)80:0.41236114)44:0.29803167)20:0.10046836)33:0.18631921)11:0.22421984)12:0.27016201)29:0.29020504)23:0.21953167)12:0.21273537)35:0.49652678,(((AgamOBP58:0.00000094,AquaOBP58:0.00614799)100:0.45994629,((AgamOBP21:0.00000094,AquaOBP21:0.01242762)100:0.94020183,(((AgamOBP10:0.00626067,AquaOBP10:0.00000094)100:1.31104597,((AgamOBP27:0.00000094,AquaOBP27:0.00000094)100:0.38073346,(AgamOBP59:0.00000094,AquaOBP59:0.00615910)100:0.79387683)99:1.39602122)0:0.02793516,(((AgamOBP24:0.01074499,AquaOBP24:0.00000094)100:0.84276174,(AgamOBP26:0.00000094,AquaOBP26:0.00000094)100:0.45767963)26:0.15706518,((AgamOBP25:0.00000094,AquaOBP25:0.00000094)100:0.72742863,((AgamOBP23:0.00000094,AquaOBP23:0.00655327)100:0.66042875,(AgamOBP28:0.00000094,AquaOBP28:0.00648047)100:0.56206560)24:0.08735464)18:0.08316246)18:0.14966243)11:0.20871084)8:0.08067586)17:0.43609956,((((AgamOBP76:0.00000094,AquaOBP76:0.01729270)100:1.15499282,((AgamOBP78:0.00826633,AquaOBP78:0.00000094)100:1.40793169,((AgamOBP75:0.00000094,AquaOBP75:0.01489948)95:0.10386855,(AgamOBP74:0.01383303,AquaOBP74:0.00188163)100:0.14467743)100:1.13250346)66:0.09103586)93:0.78189328,((AgamOBP60:0.00525832,AquaOBP60:0.00000094)100:1.85948947,((AgamOBP69:0.02824897,AquaOBP69:0.00390463)99:0.70852498,(((AgamOBP72:0.00021240,AquaOBP72:0.06340230)83:0.15225700,(AgamOBP71:0.00513030,AquaOBP71:0.00000094)100:0.33365292)93:0.34210520,((AgamOBP73:0.01137020,AquaOBP73:0.01518338)100:0.42581915,(AgamOBP70:0.02152646,AquaOBP70:0.00000094)100:0.33727131)90:0.34014740)83:0.37696801)98:0.81149226)8:0.00000094)12:0.44977534,(((AgamOBP8:0.01080437,AquaOBP8:0.01312027)100:1.50622985,(AgamOBP9:0.00584978,AquaOBP9:0.00000094)100:0.65565457)41:0.33101191,(((AgamOBP12:0.01582149,AquaOBP12:0.01773101)99:1.42453591,((AgamOBP22:0.00000094,AquaOBP22:0.00572853)100:1.15868881,((AgamOBP14:0.00882534,AquaOBP14:0.00000094)100:0.41925222,(AgamOBP11:0.00000094,AquaOBP11:0.00000094)100:0.73377082)100:0.67332696)44:0.06096356)63:0.29228878,((AgamOBP39:0.00000094,AquaOBP39:0.00357738)100:0.86527171,((AgamOBP40:0.00000094,AquaOBP40:0.00000094)100:0.97964810,((AgamOBP43:0.00000094,AquaOBP43:0.01825597)100:0.53332353,((((AgamOBP33:0.00000094,AgamOBP32:0.01163666)86:0.00000094,AquaOBP32:0.07244296)97:0.14904395,(AgamOBP30:0.01399672,AquaOBP30:0.00469140)99:0.16263785)98:0.49742193,(((AgamOBP38:0.02207062,AquaOBP38:0.00189939)100:0.98710480,(AgamOBP42:0.00375922,AquaOBP42:0.00000094)100:0.73251287)29:0.15992081,(((AgamOBP45:0.00000094,AquaOBP45:0.00381187)100:0.48318982,((AgamOBP31:0.00382051,AquaOBP31:0.00000094)100:0.11883788,(AgamOBP44:0.00000094,AquaOBP44:0.01144291)100:0.21267826)98:0.40944797)85:0.26342294,((AgamOBP79:0.05086509,AquaOBP79:0.00000094)100:1.45216506,((AgamOBP41:0.01966350,AquaOBP41:0.01470315)100:0.95937053,(((AgamOBP37:0.00000094,AgamOBP34:0.00000094)97:0.00079702,AquaOBP34:0.01056638)100:0.29300650,(AgamOBP36:0.00000094,(AquaOBP36:0.00000094,(AgamOBP35:0.00351678,AquaOBP35:0.00000094)24:0.00002539)50:0.00046549)100:0.44180706)100:0.40031096)31:0.04428655)19:0.13588636)15:0.10975600)19:0.12625960)17:0.13409091)39:0.24470177)47:0.12422538)95:0.62898648)79:0.27529031)31:0.24633269)9:0.30775928)3:0.07112730)18:0.22707212)27:0.21199563)100:0.28512433);
