# Supplementary material for: Antennal transcriptome profiles of anopheline mosquitoes reveal human host olfactory specialization in Anopheles gambiae
Source: BMC Genomics. 2013 Nov 1;14:749. doi: 10.1186/1471-2164-14-749 (PMC3833343; doi:10.1186/1471-2164-14-749)
Supplement: Additional file 2 — A table listing the evolutionary rates for each orthologous group of chemosensory genes. [file 1471-2164-14-749-S2.xlsx]

## Sheet: Table S1a
Table S1
a) evolutionary rates of Or orthologous groups
	protein distance	dN/dS	dR/dC	An. quadriannulatu CDS
Or1	0.007303	0.1394	0.284759	ATGAAGCTGAACAAACTGAACCCACGGTGGGATGCGTACGACCGACGGGATTCGTTCTGGTTGCAGTTGCTTTGTTTGAAATATTTAGGCCTATGGCCACCGGAAGATACGGATCAGGCAACGCGGAACCGGTACATTGCGTATGGCTGGGCTTTGCGGATCGTGTTTCTACATCTGTACGCTCTAACGCAAGCCCTATACTTCAAGGATGTGAAGGATATTAATGACATCGCAAATGCATTGTTCGTGCTTATGACTCAAGTGACGTTGATCTACAAGCTAGAAAAGTTTAACTACAACATCGCACGGATTCAGGCTTGTCTGCGCAAGCTTAACTGCACACTGTATCACCCGAAACAGCGCGAAGAATTCAGCCCCGTTTTACGATCGATGAGTGGA…
Or2	0.005498	0.0878	0	ATGCTGATCGAAGAGTGTCCGATAATTGGTGTCAATGTGCGAGTGTGGCTGTTCTGGTCGTACCTGCGGCGGCCGCGGTTGTCCCGCTTTCTGGTCGGCTGCATCCCGGTCGCCGTGCTGAACGTGTTCCAGTTCCTGAAGCTGTACTCGTCCTGGGGCGACATGAGCGAGCTCATCATCAACGGATACTTTACCGTGCTGTACTTTAACCTCGTCCTCCGAACCTCCTTTCTCGTGATCAATCGACGGAAATTTGAGACATTTTTTGAAGGCGTTGCCGCCGAGTACGCTCTCCTCGAGAAAAATGACGACATCCGACCCGTGCTGGAGCGGTACACACGGCGGGGACGCATGCTATCGATATCGAACCTGTGGCTCGGCGCCTTCATTAGTGCCTGC…
Or3	0.013318	0.0949	0.452715	ATGGTACTGCCAAAATTAAAGGATGAAACAGCAGTGATGCCGTTTCTGCTGCGAATTCAAACCATCGCCGGACTGTGGGGTGACCGTTCCCAGCGGTACCGTTTTTATCTCATCTTTTCCTACTTCTGCGCGATGGTGGTCCTACCCAAAGTGCTTTTCGGTTACCCAGATCTCGAGATTGCGGTACGCGGCACGGCCGAGCTGATGTTCGAATCGAACGCATTCTTCGGCATGCTAATGTTTTCCTTTCAACGCGACAACTACGAGCGATTGGTGCATCAGCTGCAGGATCTGGCAGCTCTAGTCCTCCTAGACCTACCCACAGAGCTGGGAGAGTACCTGATATCAGTGAACCGACGGGTCGATCGGTTCTCCAAAATTTACTGCTGCTGTCACTTT…
Or4	0.025186	0.2317	0.330188	ATGAAGTTTGAACTGTTTCAAAAATATTCCTCCCCGGACACGGTCTTATCCTTCGTGCTAAGGCTTTTGCATATCGTGGGCATGAATGGGACAGGATTTAGGTCGCGAATTCGAGTTGGTGGCATTTTTCTGTTCTATTTAATCTTTCTTGTGATACCGCCACTAACGGGCGGGTACACCGATGGTCACCAGCGTGTACGCGCCAGTGTGGAATTCCTGTTTAATTGCAATATTTACGGCGGCAGTATGTTCTTTGCCTACGATGTGGCCACTTTCCAAGCGTTCATCCAGGAACTGAGGAACCTTACGGTTTTGGTATGCTCACATTCGTACAGACTAAAGTATAAGCTGACCCGGTTCAACCGTCGAGCGGATATTATCGCCAAAGTGCAAACGACC…
Or5	0.002663	0.0267	NA	ATGGTGCTACCGAAGCTGTCCGAACCGTACGCCGTGATGCCGCTTCTACTACGCCTGCAGCGTTTCGTTGGGCTGTGGGGTGAACGACGCTATCGCTACAAGTTCCGGTTGGCATTTTTAAGCTTCTGTCTGCTAGTAGTTATTCCGAAGGTTGCCTTCGGCTATCCAGATTTAGAGACAATGGTTCGCGGAACAGCTGAGCTGATTTTCGAATGGAACGTACTGTTTGGGATGTTGCTGTTTTCTCTCAAGCTAGACGACTATGATGATCTGGTGTACCGGTACAAGGACATATCAAAGATTGCTTTCCGTAAGGACGTTCCCTCGCAGATGGGTGACTATCTGGTACGCATCAATCATAGTATCGATCGGTTTTCCAAGATCTACTGCTGCAGCCAT…
Or6	0.01517	0.0947	0.498322	ATGGTACGTCTCAGCTTTGAAGAAACGCTACGAAACACCAACCTGATGCTACTGATGATGGGCATTCCACCGTGCGAGGAGCCGTACCCGCCGGGCGTACTGCCGTCGCTGAAACGCAACGCGGGCTTCATCGCGTCCTTCCTGCTGCTCGCCTACACCACGATCGGTGAGCTGATCTATCTGAAGCAGATGTTCGAGCGGGACGTTACCTTCCTGGAGGTAACCTTTCAAGCGCCCTGCATCGGGTACTGCACCATCGGTGTGCTGAAGATGGTCATACTGGCCCGGGGAAGGAACACGATCGCCGAGCTGGTCGGTTTGTTTCGCGCAAAGTGGACGTCGGCGATTGTAACCGGTGAGCATTGGGCGGTGTGCGAGGACACAATGCGGCCCGCCATT…
Or7	1e-05	0.001	NA	ATGCAAGTCCAGCCAACCAAGTACGTCGGCCTCGTCGCCGACCTGATGCCGAACATTCGGCTGATGCAGGCCAGCGGTCACTTTCTGTTCCGCTACGTCACCGGCCCGATACTGATCCGCAAGGTGTACTCCTGGTGGACGCTCGCCATGGTGCTGATCCAGTTCTTCGCCATCCTCGGCAACCTGGCGACGAACGCGGACGACGTGAACGAGCTGACCGCCAACACGATCACGACCCTGTTCTTCACGCACTCGGTCACCAAGTTCATCTACTTTGCGGTCAACTCGGAGAACTTCTACCGGACGCTCGCCATCTGGAACCAGACCAACACGCACCCGCTGTTTGCCGAATCGGACGCCCGGTACCATTCGATTGCGCTCGCCAAGATGCGGAAGCTG…
Or8	0.007697	0.069	0.284759	ATGGACCCACCAACGGACGAGCTGGTGCGTTTCGAGTCGTTTATCCGTGTGCCGGAAATTTTCTTCGCCATGATCGGTGTGGCACGGTACGGTGAGCCGAAGCGAACGCTTCGGGCGTACCTGAAGCATCTGCTCTTCTGGTCGTCCTGCATCAATACCGGCTTCTGTCTCGTGATTGAGCATATCTACTTCGTGAAGGCGGCCGGTAACTTTACCAACTTTCTGCAGCTGACCGCACTGGCACCGTGCATGGGCTTTACCGCGCTGTCGTTCGTGAAGATCATGACGATCAAGCTGAACGAGACGAAGCTGACCGATATGCTGCACCGGCTGGATGCGCTCTTCCCGAGCACGGTCGCACTGCAGCAGCGGTACGGTGTGTACCAGTACAACCGTGAA…
Or9	0.027483	0.3832	1	AAACTCTTCATTAGGAAGGATGAAAAGCCAGAGATGTTTCTACCATCGTTGCGTATGATTTTGTTCATTTTTCGAATGTTTTACGCGTGGCCGGACGAGCATTTGGAGAAAAGTGCTCTCTGGTGGTACCGTGCAAAGGGTGTGCTGTTTCGTGTGTTTTTCATATATCTTTCAGCAGCCACACAGCTAGCTTACAACTTCACTGTGACTAGTCGTGAGGAACTGTTTGCTGGAATGTTTGTGCTGCTCACTCAGCTTGTGATGATACTGAAGATGGAGTTTTTCTACAAAAATGTGTCCAAAATTCAACAGCTCATCCGTAGACTGAATGGCAAGCTCTACCAGTCGAGAAATGCTGAGGAAGACATTCCACTGGCGAGAGCGCGTAAGAAGTCAACT…
Or10	0.002666	0.037	0	ATGGAGGTCCTCAACTGTCCGCTACTGTCGGTGAATGTGCGCGTGTGGCGCTTCTGGTCATTCGTGCTGGTGCACAACTGGCGAAGGTACATCAGCATCATCCCGGTGACGGCGCTGAACGTGTTCATGTTTGCCGACCTGTACCGGGCCTGGGGCAACATCGAGGAGGTCATTATTAATGCTTATTTTGCGGTGCTCTATTTCAACGCGGTGCTGCGCACGCTGATACTGGTGTACAATCGGGACAAGTACGAGTCATTCCTGGCCGGTGCGGCCAGCGTGTACGAGGAAATACGAGCTATCAACGATGACGTCATCACGAAACTCGTCTCAACGTACACTAAAAGGGCTCGCTTCCTGTCCATCTCCAACCTGGCGCTCGGTGCGTTCATCAGTGGG…
Or11	0.014784	0.0695	0.116464	ATGGAGCTGAAGGAAGAATGGATCCTTCCGGATGTGGTGTACGAAAATCCTCTGCTGAAGCGTACCCTGCTCGGCCTAAGGTACTACGGCATACTGCTCGGTCAGTCACAAAGCTACAAGAAAGTGCACTGCTTCCGGGGCATGGTGTTTACCGTGTCGATGGTGCTGTTTAACTGCACGCAGTACATCGATCTGTGGCAGGTTTGGGGCTCCGTTTCGGACATGACGGCGAACGCGGCCACCACGCTACTGTTCAGCACGACCATCTTTCGCATCATCTTTTTCTACTTTCATCGGGCGCGATTTAACAGCATCATTAAAGCCGCTCACGACGGTATCGAGCGGATCTTGAAGGACGGTTGGACCGATGAGCAGAGCATTGTGGGCAGCAATGTGCGC…
Or13	0.050087	0.2144	0.600672	ATGAATTTCCTCCGACAGGAGGAACCGGCTGGCGTGCCTCATATCTCCATCAAGCTGCTTCAACTGTTTGGTGTTACCGGCCGTCCAGAGGAACGCTTGCGTATCCTGCCGGTTATGCTGACCTACTTTTTCTTCATAGTAGTGCCCAAGTGCTTCTTCGGATATCCCGATCTTGAGATAACAATCATTGGCACTGCTGAGCTGATTTTCCAATCCAACACTTTTTGTGGAATGTTTTTATTGTTTCTGAACAGACATAAGCTAGCACAGTTCATTACACATGTACGAACTTTCTCCCTAACAGTTCTACGAGAGTCACCTCCAGCGGTGGTTCAGCATTTGACGACCCAGCACGACTTCATACACAAGATAACCCGAATCTATTGCATCGTAGTGATG…
Or14	0.101064	0.399	0.505948	ATGCTTTTCCAAGAGTTGCCGAACGATCGTGCCGTCTTGCCGCTGCTGCTGTACATTCAGGAGCGGCTTGGGTTTTGGGGTGATCGTACCACCCGGGTACGCCATCCGGTCGCTTTCGTGGCGTTCTGGATTACCGTGGCCATACCGAAGCTTGCGACAGACTACAGTGATGTGGAATCGTTCATCTGCTCAATGGCTGAGCTTGCTTTCGTGGGAAACGTTTTCTGCGGTGGGATGGCGCTCTGGTCGGTGTACGATGCCTTCAGACAGTTCATCGAGCAAGTCATCAGGTTGACGAAATATTTGTACAGATACCATCATCCGCTACAGACTGTACGGGAGCAACTGTTGCAGTTTAACCGGCTAGTCCACCGCCACATCAACAGATATTGTTTCTTT…
Or15	0.026146	0.1632	0.344305	ATGAACTTCCTCCGACAGGAGCAACCGGCTGGCATGCCTCATATCTCCATCAAGCTGCTCGAACTGTTTGGAGTTACCAACCATTCAGAGGAACGCTTTCGTATCGTGCCAGTTATGCTGACCTACTTTTTCTTCATAGTAGTGCCCAAGTGCTTCTTCGGATATCCCGACCTTGAGATAACGATCATTGGCACCGCTGAGCTGATCTTCCAAACCAACTCCTTTTGCGGAATGTTTCTGTTGTTTCTGAACAGACGCAAACTGGCTGAGTTCATTCAACATGCTAGAAGTTTCTCCCAAACGGTTATCCGTGCGTCACCTCCCGCGGTGGTCCAGCATTTGACGACCCAGCACGACGTGATCCACAAGATAACCCGAATCTTCTGCATCGTAGTGATG…
Or16	0.059165	0.4193	0.286879	ATGAGGTTCTTTCTAATCGAAAAGCCGCCTGGTGTGCCGCACATTGCACTGAAGCTCCTAAAACTGGTTGGAGTTTCACAGACGCAAAGCGAAAGATATCGATACGTGCCGATGTTTGTGCTATTTTTACTTACAATAGCTATACCGAAGATTGCGTTTGGATATCCCAACTTTGAGACATCTATCATCGGTTTGGCTGAGCTGTTCTTTCAAACGAATCGTTTCGTTGGGGTATTATTGTTGGTGCACTATAGTGATTCGATTTTTGAGCTTGTGCGACAGTCAGAATTCTTCACAAAGAATGTTCTTAGCGAGACGTCTCCAGTTGCTGAATATCTTACCAAGATGGACGCCCAAGTCACCAAAATCACTAAGCTGTACCTTACCGCCCTTCTGGTA…
Or17	0.082415	0.4184	0.579673	ATGAACTTCCTCAGACAGGAGAAGCCGGCTGGTATGCCTCATATTTCCATCAAGCTGCTCCGAGTGTTTGGCGTTACCGGCCGTCCAGAGGAACGCTTTCGCATCCTACCGGTTATGATGACCTACGTTTTCTGCATAGTAGTCCCCAAGTGCTTCTACGGATACCCCAATCAGGAGATAGCCATCATTGGCATAGCCGAGCTGTTTTTCTTAACTAACTCGTTTTGTGGAATGTTTCTGTTGTTTTTGAACAGACATAAGCTAGCTGAATTCATTAGACATGTACGAACTTTCTCCCTAACGGTTCTCCGAGAGTCACCTCCAGTGGTGGTCCAGCATTTGACGACCCAGCACAACCTCATCCACAAGATAACCCGAATCTATTGCATCGTAGTGATG…
Or18	0.024087	0.1211	4.03249	ATGACTTCGTTCAAGCCGACTGACGTCACGGACGTAATGCCGCTAGTGTTACGCCTACTGCGGGTCATCGGAGTTTGGGACGTGCCACAATATCGCTACAGGTACGTCGCGGTGTTTCTGTTCTACATTTTCGGCATTCTCATCCCCAAACTGTGCTTCGGCTATCCAACGCTGGAAGCATCGATCCGCGGTTACACCGAGCTAATACTCGAAACGAACGTGTTTGCCGGGATGCTGCAGCTTTATCTGTGCTATAATCACTTCGTACCGTTGGTCGACGAATTGCGAGCGTTCGCTGCTATTGTGTTCCAAGACAATCAACCCATGCTACTCAGGACCAACCTCACGGATCTGAACCTTCGCATCCACAAGTACACCCTGTGCTACTGTCTCTACATG…
Or20	0.035497	0.2116	1.82932	ATGTTGAGATTAAGCCCAGAGGACCCAAAAGCAGTTATGCCTGTTGTGAAGCGTCTGTTGAAGTTGTCCGGATTAACCCAAGAGACGAAGCGCTTTGGAGCAATCAACTTCCTGAATTTGTTCATCTACATTGCTGCCGTTTTGGTACCGAAGGTGTGCTTTCCCTATCCCAACACCGAAGCCATGATACGAGGCTTAAGTGAGCTGATCTTTTTCACCAACGTTTACGTGGGCTTCTTCTGCTTCATCAGTCAGCATCGCCACTACAGAGATCTGCTAAACGCGATTGACTCCTTCGTTGATGTGGTGTACCCCACTGCGACTCATCCGTCAGATTCCCCGTCGGAGCAAATCCTGATCAAGTTTAATGTAAAGATACAAAAGCTGTCGGTAGTGTTC…
Or21	0.036473	0.233	0.63291	ATGTTGAGGTTGAGCCCAGAAGATCCAAAGGCAGTTATGCCGTTCGCAAAGCGTCTTCTTCGGCTGTCTGGTTTTAGACAGGAAACGGAACAGCTTGAAAAGCAAATATTCTTCAATCTGTTCGTCTACGTTGCAGCACTATTGATTCCTAAAGTGTGCTCTCCGTACCCCGACTCCGAAACCATTATACGAGGTTTAAGTGAGCTGATCTTTTTCACCAACGTGTACGTTGGCTACTACTGCTTCGTCGTTCAGCATCGCCACTACAGAGATCTGCTCAATGAAATTCAGTCCTTCGTAAATGTCGTATACCCAACATCCCAACAACCCGAATCCCCATCAGAACGAACCTTGATCAAACTAAACGTTAAGATAAATAAATTTTCGGTTCTCTACTGC…
Or22	0.026597	0.1438	0.731352	ATGTTCTCGTTGGGCAAATCTCACCAATATCTCGAGTTGAGCTACAATCGCATCTACGAAGTGTTTCATTGGTTTCTGAAAATTAGCCTGCTGCGCATCTTTGACGATGACTTTCTGGTGGCCCCCGTACCGACCACTTTGTTTCAGTTTCACGAAACGGAGCTGGTCGTTTCGCTCGGTGTCATTCTGCTGCATGCGTACTGCTACCGGAACGATCTCGACACAATCATACTGAGCGTGTCGGCGTTTGTGTCCGCGTTCGAGCTGATGCTCAAGATCAACGGCATGGTCTATCGGCGCAAACAGATCGGGGCGATGATCCGTACCGTGCTGAGCGATCGCAGCTCTCTGAACGGTCCGATCGAGGCTGCGATCTGCCGGAAGTATCTGCGCTTAGCA…
Or23	0.024492	0.2389	0.731352	ATGCGGTGGCGAAAGGATGAAACCGGGCTACACACGCCGCAATGCACGGTTGATCTTCCTGGTGACGGATCTCATTCTATATCTGTTCGTAAACCTCTACTCGATCGCGATCGTTTGGGGATCGCTGATGGATGTTGTGTTTTGCTTTGTTACGCTGGGAATCGCCATACAGGTGAGTTGAAACTCTACTTTGAAGACTCCATAATTCATCACGGCCCCTCTCTACAGGGTCTGGCAAAGATTGAAGCCTTCACCTGTCCGGAGCTGAACGACCTGCATCTGTACAATGTGGCACGGTTCAAAGCGCCCCCTCGCTTCCCGGAAGTTGACGAGGCACTCTTCCACACCGCCACCATGTGTATGGTGTTTATACGCATATTCGCCGTAGCGTTCTCGATC…
Or24	0.005283	0.366	0.499332	ATGGATTTAACTGCGGGAATTGAGTCCTTTAACAAATCAATGGGAGTGTCTTTTTTCAAGCGCAAGCATTCTTTCGTCAACTTCTTCTTTATCTTCGGTATCAGCAACTTGGTGCTCTACGTTGTGAGTGTGTTAATTTCGTCGTATAAATCGCGCCACGATATTATTAAGCTAATCTACTGCATTGCTACATTTGGATTTTGCTGTCAGGCCATTATGAAAATATACAGCTTTATTATAACTCGTCAGCGAGTCGTTGATTTGTACGAGATCAATCATCGTTACTATCAACATATGATGGGTCAAAGTATTGCAGTCAAGCGTGTGCTGTGCGATAATGCCAGTCTTATTTACATCGTGATTAAAGTGACTGTTCTAGTTTATCTTCTATTAGTGATA…
Or25	0.008399	0.0524	NA	ATGGAACAAGAAATTAACCAAATAATCTCCTTTCTGAGGCGCCCCTTGAAATCGCTCGGTTTCGATGTGATCGATCCAAACTGGAAGGTGACGCCGCTGACAATGTTCACGATTGTCATGTTTGCCTTGCAACACTACACCAGCTACTTGTATTTATCTACCCATCTGGATATGTTCGATATGTTCACCGAATGCTTTTCCACGTCGGCCGTCGCGCTGGAGATAGCAATCCGGATGTGCCTGCTGGTACACCAACGCGAGCTACGGAACGAAACGATCGAAATCATACGCCAACAACAGAAGGTTACGGCACGGTTCCACAAGCTGATTTCCGTAACACTGCACGCACTTGCCGCATGCTACATGTCGACGATGATGTTCGAGCTGATCCCGATCGTG…
Or26	0.004977	0.0592	NA	ATGGATAGTAACAGTAAGAAAGATACATTTCCTCTAATACAGATTTCCACTAAGATGTTACAAATTATCCGTTTGTGGAATGAATCATCTGGGCAAAGAATGTCGACATTCGGTGCGCTATTGATTGCCGTGTTCCCAATAATGTGGCTTATCCCTAGCTGGTTGTTTATAGTAAGCTCGCAGGACAATATCAAGCGTTTGATGAAGGCGATCAACGAACAGATAGTGTTTTGTATTGTGTTTTTGAAATTTAGCTTCTATGCAATTCATTTTCGTCGTTGGGAGCAGTTATTTTACGATCTGCAACGTTCGTTCAGCACCGTTGTGAACAATCCCAGTCTCGAGATTCAAACCATATTGGGACACGTAACGAAATCGACCCATAAGCTCACTAAATAC…
Or27	0.007615	0.0782	0.749498	ATGAAGCCTAGCTGCAAGGAAGGTGTATTTCCCTTAATAAACCTCAGCATAAAGCTATTGAAAATAGTTGGTTTTTGGAACAAAACGACGGGGCAAAGGATTTCAGTTATTGGTTTACTGGCAGTTATATTGTATCTTTTAGCGTGGCTTATCCCAAACTGGCTGTTCATAGTGAGCTCGCAGGACAATATCACACGACTGATAAAAGCGACCAACGAGCAAATACTGTACTTTATTGCCTTCTTCAAGTTGTACTTCTACGTAATACATTATCGACGCTGGGAGAAGCTGTTTTACGATCTGCAACTTGCGTTTAGCTCGGTTATGACCAACCCGAGCCCCGAAATTCAAGGAATATTGGGACACGTAACGAAATCGACCCATAACCTTACCAAATAC…
Or28	0.03871	0.1312	0.307842	ATGGCCCGTTTGGTACTGCACGAGGTGCGCTACGTGTTGATGGCGATGCTTTACATATCTCGGGGTATGGCAACAAAGATTCAAAATTCCACAATCGATCTGTACGTCTACTGGTTTCTGACGTTCATCCCAATCGCTTCGCTGTGTGTACCGCAGCAATCATGTGCTTTCTTTTGGCTTCACTTTTATGCTGTCTCTTTTGTTCATTACATCATTTTTCGTGTGAAAATGCTGAAACTAACAAAACAAACAATCCCTTTTAACCTTTCCCTACAGTTCACATACTTAGTTGTAGATACCAAAAGCCTTATAGATTTCATCTCAGTACTGGTGCCCATTACGGAAATCCTGCTGACGAATGGGAAAATGATTATATGTAACGTAAAGCGGGGGAAAATT…
Or29	0.084659	0.2541	0.665107	GTCGTCCCGATCGGTTGCCGGCTACTGAAGCTGTTCGGTCTGGGACGTGACGAAAAGCTGAAGCTTCTCTACTGGGTCCAGTGTGTGTTTTATCTGGTGTTTAGCATTATATCACGCCTCTTGGTACCGATCAACGATACGAAAATGTTGCTTCGGTTGGGCTCCGAGTTCGCCTTTGTCTCGTACCAATACTCCCAGATTTTGGGCCTGTATTTTCGACGCCGCTATCTGTATTGGCTGGTGGATTTGCTTCAAACCTGCATGAACAAACAGTATTCGGAATCGATCGATCAATTTGTGATCAAATCGAATGCCAAAATCCACAAACTGTCCATAACTTGCTGCAAATACTTTACCATTGCGTACGTTCTGTACTGTACAATGCCACTGATAGCATCG…
Or30	0.063582	0.4236	0.767179	ATGAAGTTCTTCCAAATCGACGATACTCGCGAGATGCTGCCGATAGGTTGCCGATTGTTAAAGCTTTGTGGTTTGCCTCGCAGTGACCGTGTGAACCGCAGGTTCTGGCTTCTGTGTGTTTTTTTCTTCGTCTTCGGTCAGATCCCACGTTTCCTAATTAAGATCGACGAGCCAATTGCGCTGGTGCGCGTTGGTGCCGAGATTGTATACTCGACGTATATATTCTTGCAACTGATTGCACTGTACGCTAGGCGAAGCGATCTTTATCGGCTAATCGATACGTTGCGGGAGTGTGTCGAAAACCCCTACCCGTATGATGTGCGTGCGTTCATCTTGAGAACGAGGGACACAATCAACAAATCTTCAGTTATGTACAGCAAGTGTTTTCTTGCCGTCTGC…
Or31	0.016215	0.2413	2.25757	ATGTTGGCCGCTGAGACCGTTGACTTTTTCCGTGTTCAATCAATCTGCCTGAGAGCTATTGGCATTGCTCGAACCGATTCGTTCCGTGGGAGAGTTCTGTTCGCGTTTAGCTTCTTCACCGTGCTTGTCATGAAGCTGGGCACGGTGATGTTTGCCTTCAAACACATCGACCAAATTATGCTGCTATGCGATTGTCTGGGGCCCACCTTCACCGCCTATCTGGGGCTGGTACGGCAGTACAATCTACTCCTGCATCGGTCCGAGCTGTGGAGTATCGTGGACGAGTTTGCGGTATTGAAGCATTCGCTCCAGTCGAGCGAAATCAGGATCGTGCAAAAGTACAACCGCATCGACCGGTTCCTCGCGTGGGCTTATTTGATTACGGCCATGTCAACGGGA…
Or32	0.023519	0.3648	0.559844	ATGTCTCAGCTCAATGAATTTCCGGCCTATCAATTCCGATTGATTCGTTTCTGTGGTGTCGTGGAACAACCATCCTTAAGAAACAATGTGCGATGTTTGTTTGCATTTATTCTCCTTTGCTCCTTTGGACCACTTCATGTATGGTATCTCGCTAAAACTCCTGTGTTGGATCTGGTGGTAACGTGTGAAGAGATCATGCTCATTCAACTGTGCTTTGTTATGGTACTCAAGTTTAATTTGTTCGTAACCTTTCGCTCTGGAATGTATAATTTGGTAGAAGCGTTCAAACGCATTCTGAAGTGTATCGACACAGATGAGTTTGCACGGTTTGTGAAATGCAGCGAGCTGCATGCAAAATTGCTGAGGGCTTACGTGATCGGTACATCTATAGTGCTGTTA…
Or33	0.020411	0.2005	0.496279	ATGGAATACATTTACCAATGGATCCTACGCGACGACACCTTTGCCGAGGAGGTGTACGTT
Or34	0.013591	0.0802	0.331544	ATGTACGACCCGGGTCGGTTCATCTTCCCGATGCGCTTTAGCATGTGGGCCTGGAAGGTGTGCGGCTTTTTTAACGCACCGGTACCAAAGTCCGTCGCGTACCGCGTGTACTGCTACGCATTCTACTCCTGCATCATGGCGGTGTACCTGTTTGTGCTGCTGTTGAACGTGTTCGTACCGCAACCGTTCGAGCAGCGGGTGTTCTTCATCATGTACATCTTTCTGACCGAAACGGCCATGATCCTGAAAACGCTGACCATTTATCGGCATTTCAACATCGTCTGGAGCCTGTACGAAACTACGCTGGGGGTGTCATTTCAACCGCGTGACGAGCAGGAACGGGAACTGCAGCAACGAAGGCTGACCGTATTCAACCGGTGGTACTATGCGTACATCTTC…
Or35	1e-05	0.001	NA	ATGAGCTGCGTGGAAGATTTTCTCGACGCCCAAATGTGGTATTTGCGCTACTGTGGAGTGTTTCGCGAGAAAAGCGCGCTCGGTGGAATCCGGCTGAGCGTCTGTCTCGGTGTCCTGGTCGTGTTTATGGTGCTGCAGTCGATCTACATATTCCAGCACGTGCACCACTTCGCCATGATCTGCGATGCCATACCGACGCTGGTCGTCTGCATGGTGGCTATTTCCAAGTTCTACATCTTCGTTTTCCACCCGGCCGCCCTGTTCGCGCTGATTGATTCGTTCAAAGCGCTGCAGCGGCGGGCTAGCAGGGAGGACTTGCTGCTGTTTCGGCGCAGCGGAGCGTTTCATGCGAAGCTGACGAAAATCTACATGACATCGGCACTGATTGTGGGGTGGTTC…
Or36	0.020349	0.4308	0.767674	ATGCAGACCGGTGGCGTGCTGTCGCGTATCAGGCGTGCCCTGGGGCGCCTTTACGTGGAGCGTGATTTTTTCCGCCCCTACGAGATACTGCTCGCCCTGCCGGGCTTTCATCTGGTGGAAGAGTTTCGGACGAGTAGCTGGAAGCGGGCGCTGTTCCTGCTGTCGCGCACGGTGCAGCTGCTGCAGTACGCCCTGTGGGCCGATCGGTTCTATCTGGCGCTGGTGGATCCGTCCAGCCCGCCCGGAAAGGCCCTGCACTACGGCAACACGTTCGGCGTGCTGACGATGATGCTGACCCGCATGCTGGTGGTGCGCTGGTATCTACCGCACGTGCGGCAGCTGATGGAGTATCTGCGCAGACAGCGGGGTCGCATCGAACCGGTACCCGATACGCGCCGG…
Or37	0.007842	0.0668	0.248996	ATGGAGGCCGAAAAGCAGAATACACCTACCAGCGATGATCCGTACCGTTGGGGCGACTACATTCGCCCCGTCAGGATAACCGTGTGGACCTGGAAAATCTGTGGTCTTTACAACGGGAAGCCACAGACTACACGGTACCGTGTGTACCGTGCCGTGTTTAACATCTTCCTGATGGTAGTGTACCTGTTCACGCTGTCGCTCAACGTGTTCGTGATGCAAACGTTCGAGCAGCTGGTCCTGTACATCATGTACATCGTGTTTACGGAGATTGTCATGGCACTGAAGGCGATCGTCACCTACTACAAGTTCGATCAGCTGTGTGACCTGTACCGCCAAACGCTCGGCAGTGACTTTAAACCGCTCGACGCCGAAGAAGAACAGCTGCACCGCAAGGGAGTT…
Or38	0.031928	0.3001	0.474377	ATGATTATTACCGTTGCTCCAGTTACGGACGCTCGCCCTCAAACGCCCGAAGACTGCGGCATGTTCAAGTTCCAGCGTAAGATCCTGCTCATCTTCGGCTGTTGGCCACCGGATCGGCTTACACGACGCTGGTATGTGAAGGTTCTCATCGCCGTCAATCTGATCACGCTTGCCATCTGCATGGTGGGCGAGTTTCGGTACTGCCTGTACGCGTATCAGAACGGTAGTCTGATCGAAACGATTGAAAGCATCTGTCCAAGTGTTGCCAGATTTTCTGGCTTATTGCGCATGTGCTGGTTTCTTAGGAACGAGCATAAAATAAAAAGCGCTCTAAACAGTGTCGTCCATTTAATTAAGAATGAACATCCACGTGAAACTGGCTACACGAATCGGATCACG…
Or39	0.012181	0.0762	NA	ATGGTGTCGTTTGGTGCTGCAGCTTCTAATCCACGGGACGCGGAAACTACGCCACAGTGGGACATCTTCAAGCTGCAGCGTAAGATCCTGCTCATCTTTGGAGTCTGGCCAGCGGATCGGTTGGTGCGCCCGTGGTATGTGAAGGTGCTGATTGCCATCAATCTGGCAACGCTTGCCATCTGCATGGTGGGTGAGTTTCTGCACGGACTGTACGCTTACCAGGAGGGCGACCTGAGCGAATTAATCGAAAGCATCTGCCCAACGGTGGCGCGAATATCGGGCTTTCTACGGATGGTGTTTTATCTTGCTAATGAGGAGAAAATCCACCGCGTGCTGAACAACATCAGCAAGACGCTGCAAGACGAGCATCCGCGGGAGCACACCATCACCAAACAGCTG…
Or40	0.013946	0.1171	0.414708	ATGTTGCGACCGACCAGTGAGGACGACCAGACGCTGCTGATAAACTTCCGCCTGCTCGAGCGCGTGCTGCGGCTCATGGCGGTGTGGCCGACGGATTTCAATCCCTACCTGCCGCGGTACCTGCGCGGCCGCTTCTTCCTTTCCGAGCTGTTCGATTTCGGCTACCAGCTGTTCTGGTACTTCATCTGCGTGCACATCGCGGCCTTTCACATCATGTCGGTGCTGACGGTCGACCTTAGCTACGACGAGCTGTTCCTCACGCTGATCACTACCAGCATATACTCGATCCTGGTGCCGCTGAGTCTGTATCTGCGCCTGTACGAAAGCAACATCCGGCAGCTGTACGAGTTTAGCCAGCGCCATTTCCGCAAACGTTCGGCCGCCGGTGTGCACTACATA…
Or41	0.069256	0.2461	0.440643	ATGCCGGAGCATCCGATCCACACCTTCGATCGGCTGATCAAACGGCAGCGCCTGCTGCTGAAGCTGATCGGCGTCGATAGCTACGATCCGGCGTTCCGCATCCACTCGCTCACCTTCATGGTGGTGTGTCTGGCGCTCACCTTCTTCGTCATCTCGCTGTACGACCTGTACCTCTTCCGGGACGACCTGTTCAACTTTGTCTACGTGCTGATCACGATCTTCTTCGCGACGATCGGCATCGGCCGCATATTGGTGTTTCTGCTGTGCAGCAAGCTGCTGGCGGAGCTGCTGGAGCAATCCTACCGCACCTACCGGCTGGTGGCGGACGATCAGCGCGAGCAGCGCATCCTGCAGTGGTACACCAGGCTGTTCCAGCGGGCCGTCAACGGCTACACGCTC…
Or42	0.010677	0.1534	0.180723	ATGGAAACCCATATCGGAAAGCAACATTCGCTGGAACGCTTCCAAGCGATGGTAGCTTGGCAAAACCGTGTACTGGCCCTGTTCGGGTGCTACATGTATCTCGGCAAAGAACGAGTGTCTTACCGCATCGTGCCGATCTGCTTTATGGCCTGCTCCTTCGTCTTGCTGTCGCTGTACAGTGCGGTCCAAGCCAGGGGCAATATGGGTCAGGCTGTGCTGAGCATTGTGGTCCTCTTCTATGGCATCATCGGTGTGACACGGTTGGCGGTAGCGATCAGCAATCCGGCCGGTTGCTACCGCTCGATACAGATCGCCGAGGAGATGTACCAGCGTGCCAACGGATCAAATCCGGCGGAATGCAATGTTCTTGCGAAGTACACCGACCTGTTCTGCAAAAGT…
Or43	0.023834	0.3154	0.922453	ATGAAGTATTCTCTGTCTCACGATTTATACGTTTACAACCTCCACTTACTCCGGTGGTTCGCATCATTTGTCGGCCTTGATATAATGGCTCCGAACTATAAACCGAACATTCTTACCTTTCTGGCATTTTTTGGACTATCAATCTCGCTAATCGGTGAGGTATACACCGTTTGGTACTTCTGGCCTATTTTAGACAAGCTAATGGAATCTGCAGCCATCTTTGGTGTCTTCATACAGGGTCTTGCAAAGTTCTACACAGCTCTTCGTTATCGCAAGTTCTTTGAAGCCATGTACAACCGTTTAGATCTATTCCATTACGAATATCGGAACCATGAAAAGAATAATGCAACTCTTCTCTTGCTAATGAATCGTATCTGCTTGCTGAGGAAACTTATTACA…
Or44	0.005242	0.1134	0	ATGACGTTTACTTTGTCGCACGATTTATACGTTTACAACCTCCACTTAATCCGGTGGTTCGCTTCATTTGTCGGCCTTGATATAATGGCTCCGAACTATAAACCGAACATTCTTACCTTTCTGGCATTTTTTGGACTATCAATCTCGCTAATCGGTGAGGTATATACCGTTTGGTACTATTGGCCTAACTTAGTTAAGTTGATGGAATCTGCAGCCGTCTATGGTGTCTTCATACAGGGTCTTGCAAAGTTCTACACAGCTCTTCGTTATCGCAAGTTCTTTGAAGCCATGTACAACCGTTTAGATCTATTCCATTACGAATATCGGAACCATGAAAAGAATAATGCAACTCTTCTCTTACTAATGAATCGTATCTGCTTGCTGAGGAAATTTATCACA…
Or45	0.013361	0.1144	0.856567	ATGCCACGTGCAACGAGCAACAGTGCAGCCAACTTGGAACGGCTGGTGACACGCATCTCCAGCCACATGGCGGTGCTGAAGCTTAACATCATAGACCCGGCCTGGCGCCCAACCCTGCGCTTCGGTATCGTACTGTTCCTTACCGCCCTCGTACCGGTGTATATCTGGCAAGGGGTCAAGGTGTACCGGACACGGTTCGAAACCCTGCTAGAGGTCCTGTCTGTCGCCGGTTGCGGCTGGCAGATGTTCTTCCGCATGTACTTCTACCTGTTCCAGCAAGACCGGTGCCGGCAGATTGTGCAGGAAGTGCGCGACCAGCGGACCGTGTACGGTGCTGATCGAAATCCCCGCATGGAGAAGCTGTTCCGGGCTGGCACGAAGCGTATGCTGTTGGCGTAC…
Or46	0.024085	0.1221	0.622468	ATGGTTGTGTTCGAACCACTGGACGACCCGTTGAAGGTTCTACCACTGCCTCTTAAACTTCTGGCACTACTCGGAGTGAACAAGAACCCGTCCGAACGGTTCCGTCTGTACGCTATATACATTTACTTGTGGGTGGCGATGTTCATACCGAAACTTTGCCTGGGATACGAAACCATTCCCCAATGCTTCCGAAGCATCGCCGAGGGTATGTTTTCGTTCAACACTACCGTTACCTTCATTATGTTGCCCGTAAAGATAGACAACTTCGAAGGCTTGCTTCAAAATCTAAAGCGTTTTACCCAAATAGTTACAGTCGAAGAAGACTACAAACAGATCCTAATCAGCCTTAACACGGCAATACATAAGTTCACCAAGTATTACTTCATCTTCACAAATGGG…
Or47	0.048808	0.2874	1.19374	ATGGTTGTGTTCGAACCACTGGACGACCCTTTGAAGGTTCTGCCACTGCCTCTGAAGTTGCTGGCACTGCTCGGAGTGAACAAGAACCCGTCCGAACGGTTCCGTCTGTACGCCATCTACGCCTACCTTTGCATTGCGTTGTTCATACCGAAACTCTGCCTGGGATACGAAACCATTCCTCAATGCTTCCGAAGCATCGCCGAGGGTATGTTTTCGTTCAACACTACCATCACCTTCATTATGTTGCCCCTAAAGATGGACAACTTGGAAGGCTTGCTTCAAAATCTAAAGCGTTTTACCGAAATCGTTATCATCAATGAAGACTACAAACAGATCCTGGTTCGACTCAACACGTCAATACATAAGTTCACCAAGTTTTACTTCATTTTTACAAATGGG…
Or48	0.012922	0.2666	0.361929	ATGGTAAACCTTTTCGCCCGGACGCCGGCCGACAACTTCCGCGTGATGCCGTACAATCTGCGCCTGTTCGCGATGCTCGGCCTGTGGGGCGACCGGCGCAAGCTGTACCGGCTGTACGTGCTGCTGCTGCTTGCGTACGTGGCCATCATCTTCCCGAAGCCGGTGCGCATCACCGACCGGCACCCGTTCGAGTCGATTGTGCGAAGCGTGTCCGAGCTGATCTTTGCCGCGCTCTGCTACCTGACAATCATCATCCTGGCCATCAAGTCGGAACCGTTCCGGGCGGTGATTCGCAAGCTGGAGCAGGCACTGGAGCTGTTTCGCGACAGGCAGGACCAGTGCAGTCAGCTGATCATCGAGGTGAACGCTAACATTCATCGGTTTAGCCTCGGCTACGCC…
Or49	0.010113	0.1011	1.25084	ATGTTCCGACGCTTAACGCACCCGACCTCCCCGAAGCAGCAAAACCATCGTGACCGCGCGTGTGACGATTTCACCGTGATGCCGCACGGCCTGTGGTTGCTCGAGCACTCTGGCCTGTGGGGTGATCCCCGGCGTAAGCGTTCCTTCGCCCTAATGCTGCTCGCCACGGTTCTGCTGCTGATCGTGCCGAAGATTGTGCTCGGCACCGGGAGCGATAGCTTCGACTCGATCGCCCGCAGTACGGCCGAGTTCATCTTCTGCTACAACAACTACCTCATGATGGCGATCTTCGCCATCCGGCGGCAACCGTTCGAGCAGCTGATCGGCACCGTCCAGCTGCTGTTCGATAAGCAACGAATGTTCCAGACGACCGACTCCAGCCGGTACGTGGTGTACGTC…
Or50	0.033019	0.1575	0.366109	ATGTTGAGTCTACGTCCAGAAGATCCCAAGGCAGTTATGCCGTTTGCAAAGCGTCTTCTTCGGCTGTCTGGTTTCAGGCAGGGTACAGAACAGCTTGGAAGATGCATCTACGTCAATCTGTTCATCTACATTACTGTGATCTTGGTTCCCAAAGTATGCTTTCCCTATCCCAATACCGAAGCCATGATACGTGGATTAGGAGAGTTGATTTATTTCACCAACGTTTACGTTGGCTTCTTCTGCTTCGTCGTTCAGCATCGCCACTACAGAGAACTGCTCGATGAAATTCAGTCCTTTGTAAATATCGTATACCCAACATCCCAACAACCCGAATCCCCATCAGAACGAACCTTAATCAAGCTAAACGTTAAGATAAATATACTCTCCGTGCTCTATTGT…
Or51	0.093653	0.4416	0.80203	ATGCTTTTCCAACCGTTGCCGAACGACCGTGCCGTACTGCCGTTGCTCCTGTACATTCAGGAGCGGCTTGGGCTCTGGGGTGAATCCTACCGGGTACGCTATCTGTTTGTTGTTGTGGCGTTTAGCATTACTGTTTGCATTCCGAAGCTTACTACTACCTACACCAATCTGGAAACGTTCATCTGCTCGATGGCGGAGCTTGTCTTCATGGGGAATGTTGTCGGCGGTTCGATGCTGCTCTGGACGGAGTACGATTCCTTCAGACAGTTCATCGAGCAGGTGAACAGTTTGACAAAGTACTTCTACAGAGACGATGCTCTGAGGGAGCATGTGTTGCCGTTTAACCATCGTATCCATCGCTACACCAACAGATACTGTTTCTCGATGATGATTTTAATC…
Or52	0.037856	0.1376	0.432145	TCACTCACCCCAACCGACGCAGGTGTGCAGCTGCGTACCGAACGGCTCTGGCTGCGCGCCCTCTTTCTGCTCTACCAGCTGCTGCTGCCGACGCAGGCCATCATCTGGCTGTGGCGTACCTGGGCGGTGGCGTACATCGAGCACAACACGCCGCTCGCCATCAGCCTGCTGTGCGGCCAGTTCGCCCTCACCAGCATCGTGGCGCGGTACGTGCTGCTACTTCGCAGCTACGCCCAGCTGCAGCCGATCCAGCGCCACATCAACGAGCAGCGGTTTCTGCGGGGCCACCCGCGAGCGCACGCACTGCGCCAGCAGGCCTTCCGCACCAACAACGTGCTGATGCTGGCGCTGATGGTGTACGGCGTGCTCAACTTCGTCGTGTACGAGGCGAGCGGTCTG…
Or53	0.029798	0.2922	0.405499	ATGAAGTTACTAGTGCTAGACAACCCTCGTGAAGCAATTGCCATCGGGTGCCGCCTGCTCAAACTGTTCGGATTGGGGCGGGATGAACGATTCAAGCTCGTTTACTGGCTCCAGTGTGTGGCATATCTGGTGTTTAGTATCGTACCCCGACTTTTGGTAGAGATCGACGATACGGTAGCGCTGATGCGCCTTATTGCAGAGCTGGTGTTTGTCGTTTATCTGTGTTTGCAAATAATGGCACTATACTGCCGACGGCGCCAGCTTTACCGACTGGTGGATATGTTGCAACAATGCATCGATATACCCTACTCGGAGCAAATCGAATCGTTCCTCATACGATCGAACGTCAAAATCAACCAATCCTCCGCAGCCTACGCGCGGTTCTTCATGTGCGTGTAC…
Or54	0.005548	0.0388	NA	ATGTACTATCTCGAACAGCTCCGTGCGCTAGTGAGACGTTATCTCGAACGTCGCTCGCCAGATCCACGCATCCAGCATACGTTCATCGTGCAGAGCATTAACCGCGTCGGTGGTATGCTCGGTATCGACATCTTTACACCCGGCTATTCCTCCACCAATCTCCTGCTGCGGATGGTCCTGCTGAACACGTTCACCTTTTTCTGGATCAATCTCTACAGCCTGACCACCACCTACGGCAATCTGGTCGACTTCATGTACAGCTTCGAGACGCTGCTGTACGTGGGCATCGCCTGCATCAAGATGTACGTGTTCATCAAGAACAAAACGCTCATCCTGCAGATGCACCAGTACATGATCGACTTTTTCGACCAGTTTCACGGCGATCGGGAACAGGACGAG…
Or55	0.058332	0.4321	0.70514	ATGAAACCATTTTTTACCATCCACAAGCTACCAGGAGTGCCACATCTCGCGTTAAAACTGCTTCATGCCGTAGGAATTGCTAAAGGAGAAACATGTTCGCATCGCTTCACCGCAGTGTATTTGTTGTTCATTTTCATCATTGCGATTCCCAAACTATTCTACGGCTACACCAGCTTCGAGGCGTCCGTCGTCGGGTTGGCCGAGCTATTCTTTCAGCTCAACAACTTTACTGACTTGTTACTAGTTTTGGTAAGTAGCAAACAGTTACAGTGCTTGGTTCGAGTTGGCCAAACTATCGCTGACGAAGTTTTCCAGTGTGCTCAGGCTGATATGCGCCAGCTGCTAACGTCCCATCACAAGCGAATGCACAAATGGACCAGATATTACTGTCTAGTCATC…
Or57	0.057492	0.2447	0.561346	ATGGACATTATGAGTAAGCAAGGTGAATTTTCCCTGGTAAAACTCTCGACAAAGTTGTTAAGAATCATTCGTTTTTGGAACGATTCTCCGGGACAAAGGATTCCTTCCTTCGGTTTGCTGGTTACTGCCATATATCCACTAATATGGCTTATCCCTAGCTGGTTGTTTCTTGTGAGCTCGCAGGACAATGTCACACGTTTCATGAAGGCAGCTAATGAGCAGATAGTGTTCTCTCTTATCTGCTGCAAATTGTGCTTCTACGCAATTCATTTTCGTCGTTGGGAGAAGCTGTTTTACGATCTGCAACGTTCGTTTAGCACCGTTCTGAACAATCCAAATCTCGAGATTCAAACCATATTGGGACACGTAACGAAATCGACCCATAAGCTCACTAAATAC…
Or58	0.020143	0.2888	0.291745	ATGTCCGCTTTGGTGCATCTAGCAAAGGTTCACATTCAACGCATCACCGATGGTGGCCAGTTCGTGATCGTCAACGGTATGGATCGGTTTATCGGATTTTTTGCGTGGGATGTGAAACTAAACGCAACCTGGCTGAAGATGACGCTGATTGTGTTTGCCGTTGGGTACGAAATCACCGCCATAGCTGCCATGGTGCTGGCCTCAATAAAAGGCGTCTTTACGGAGAGAAGCTTCACTATGAGCTTCGTCACAATGACTGGGGCCATGTGTATCGTGATTTGGTTGTCGCTGGCCGGCTTCCGTCGCGATCTGACCGGAACAGTCAAGTTTCTACAGCATCGTCAGTGTACTATTCACAGACAGAGCGCAGCTCGCAAAGCTCTGATGGACCGTGTCAAC…
Or59	0.022639	0.2324	0.569119	ATGTTCAGTGCATCCGCAGAAATGGAGTGGTTCAGACAGCAGCGCCACGCCATTTGTCATCTACGGGAGGGAAGCGACTATCTACGCTACCTGCGCCCGTTCCAGCTGATAGCCGGCTATCCGATCAATCCCCGACCGGCACTCTCGAAACTGGCGACCGTCGTTCGGCTGCTAGCCTACCTGGCATACCTTGGCACCTTGCTGCACAAGATTAGCTACGTGCTGTACCGCCCCGAGGACATTAACTACGTGTCGTTCGTGTCCGGTGGCATCACCGTGCTCGTGGCGGTACTGCTGCTGATGCTAATCTTTACCGTCCACTACGACGCGTTCCATCAGTTGGGCACCTTCCTGAACGACCGTGCGTTTGCCCGCGACCATCCGCTGGCGACCGGTATC…
Or60	0.07548	0.4863	0.587921	ATGAATAACCTTGGGACTCTCATTCGCCGAAAGTTGCTCGCCCTGGAGCGCAAGTTAGCCAACGATCCGGATCAATTTGTGCTTCTACACCATCTCACATTTCTGTTCGCCATTCGCGATGACACACCGAGAGGAGTAGGCCAATCTATGTGCTGGTGCTGTCATCTGATGGTGCCCGTCTTTGTGCTCAGCTCCTACTGCTACAAAGCCTACTGGTACATGTCGCACAGCGAGTACAGCTTCGGACTGTTCAACGTCATGGGCACTATCTGGATCATGGCTGGTGCATTTGTGCGTAGGCTAGTGTTCGATTGTGGCCTGCTGACATGCCTGGAGCAGTTCCTTAGCGATCGTAGCTTTCGTGCAGATGAACCGCTAGTTCGTGCGGCTCGGCAGCAT…
Or61	0.016851	0.1336	0.698588	ATGTGGCATCACCAGGTGCAGTTGTGGTTTCAGTTTCTACTTGGACGATTCACCACATTCACCGACCGTTCAGACTACTTCGGTCTGTACAAAACGCTGGCAACGATATCGGCCATTCACTACGATGCGTCTTGCTGGTTCGATCGAGCGATCTGGATCGTCTACCGATCGCTGCCAATTTTGGTGAACATCTCCTACTTCTACAAAGCCTATCGGCTCATCCTGTTCCCCGAAGACAACACCTCAGCCGCCAGCGTTATCGCATCAGTGTGGGGCTTTACCGAGGGAACGTTACGCATTTGTCTCATAGAGCTGCGGTATGGCACGCTGTCTAGCATAATGTCCTTCCTGAACGAGCGATCGTACCGGCAGCAAGATTCGCTGGTGCGTCAGCAACGT…
Or62	0.041163	0.2013	0.716566	ATGGTGCGCAGTCAACCGTTCCGCCTGTCCCTGGTACGCAAGTACTGGGACCAATACTTCACCTTCACCGACACCGTGGACTATTTCAACCTGCTCAACACCTTCGGTACCCTGTTCGCGCTTCACTATCACACCCGCCAGCCACGCTGGACGATGAAGAAGCTTCTCTGGACAGTTTATCGCACCCTCTACCTGCTGTCGTACCTGTCCTACTGCTACAAAGTGTACTGGCTGTTCAGCCACTGGCAGTACAGTACAGCGGCGGCCAATCTGCTCGGTGCGCTTGGCCTGTGCAGCGGGGCCTTGCTGCGGCTGCTGCTGATCGAGCGAAGCTATCCCACCGTACACCGGCTGCAGCAGTTTCTGAACGATCGAACCTACCTGCGCGAGGATCCGTGG…
Or63	0.035282	0.2096	0.276871	ATGCAGCGCTACTTTGAGAAGATCTACGCCATCCACTACACACCACACGGCTGGCACGATCGTATCCTCTGGTATCTGTACCGTGCACTGTACGGTCTGATCTATCTGAGCTACATCCACAAAACCCACTGGGTACTGCACCACCCGCAGGACAGTTTCAGCACAGCAAACATCCTTGGCGTGATGTGGTTCTTTAGTGTCGTCATTCTGCGCGTTGCCATCCTCGAGTGGTACTACCCGCTAATGCTACGCATGCAGACCTTTCTGAATGATCACACCTCCTACCAGCGGACCGATCCGTGGACGGTTGGCAGACGGGCCCGCTTCTACCGTCGAACGAATCGTGTGATACTGACCGTAATGGGTATCAACTTGGCGGAGACAGTTTGCTTCACTGCG…
Or64	0.024783	0.1597	0.470487	ATGTTCCATCCATCCCGATGGATGGCAAAGTGCCGCGTGTGGTATGCAGCGACCTTTAAGTTTTCTGCAGATGCTGACTATTTCCTTCTCGTGCAACCGCTCTGCCGATCGCTGCAACTGTTTGGCAATCCAGTGCGTTGCCTGCAGGAGTTCGGTACGGTTCGTGGCCTGTTCGTACAGCTCTGTCGGTTCCTGTTTTTGCTACCGTATGCTTCATTCGCGTTAAAATCTTACTGGCAGCTAAACCATCCGTTAGATACTAACAATTCCATCCTTACGTATGGATCATTCGTGATTTACATGCTTTGGGCGATTCTAATCTGGGTGCTGAACCATTACGAGCACGAAATGTGTGAGCTAAGGCTCTTTTTTAAGAATCCCACCTACCAGGAGCAAAGC…
Or65	0.03257	0.2426	0.567946	ATGGTTAAGTTTTTCCGCTGCTGCAAAGCAAGAGTGAGCCCTGAGCTCTTAAGCAAGAAGAATGAAAAGCTGGAAGCGTTTCTACCGTCGTTGCGTATGATTTTGTTCATTTTTCGTATGTTTTACGCGTGGCCGGATGAGCAAAGTTTGGCACCAAATGCGCTCTGGTGGTACCGTGCAAAGGGTGTGCTGTTTCGTACGTTTTTCATATATCTTTCAGCAGCAGCACAGCTAGCTTACAACTTTACGGTCACTAGCCGTGAGGAACTGTTTGCTGGCATGTTTGTGCTGCTTACCCAGCTCGTACTGATACTGAAGATGGAGTTTTTCTACAAAAATGTGTCCAAAATTCAGCAGCTCATCCGAAGACTGAACGGCAAGCGGTACCAACAGTCGGGA…
Or66	0.057429	0.3649	0.927296	ATGGAGGCGTCCGAGAAATTCTGCCAGTTTGAACGTTATTTACGTACCCTTTGCAAGATAATCGGTTTCGATGTGATGACCGAAACGTGGAAAAAGTCGTACCAAACGTTCATGTCGATCTTGCTCTGCACACAGTACTTCATATTGATGGTTTACTCGCTGATCATTGCCAGCGACACGTTCGAGCTGTTCAAATCCCTCTCATTTTTGGGGTTTTTCTTTCAGTGTTCGCTGAAGATATACTACACGATCCAGCAAGCACCTCAGTATGCGGTGAATTTTTCCTGCCTGAAGGAAGCGATCTACGAGCGTCACTCGAAAGGGACCCCAGCACAAAATACGACCATTACCCGGATCATAGACCTATTGGTGCTTGTGACGAAAGCCATCTCAGTTCTT…
Or68	0.002656	0.0219	0	ATGTACACTGCGATCGAATTCTATAACGCCAGCTTTAATCGGCTTAAGCTTTCCAGTCGGTTGATCGGTGCGGGCTTGTGGGAGAAGCAGGAAGGCATATTGTGGGGTCGGGTCGCGAGCGTGATGCAGATAGTGTTGTTTCTGACTTTGCATGCTTGGACGGGCTACAAGTATCGCTATGATGCGCTACAGATGCTCGAGACGCAATCGCTCATCTGTACCGGTGCCGCATTGATGATCAAGTACTTTACGATGATTCGGAATCCGGCCCCGGTCCGTGAGCTTTCGGGCAATATTGAAACGCAGATGTACACCAAGTATCAGGAGATGAGCCCCGAGTATCCAGTGGTGCTGAAGTATGGACGGGTGTTGTACATTGCTGGGCACATCATGATCGGA…
Or69	0.018397	0.1922	0.174813	ATGGCAACCGTTGAAAGTTTTCGGCAGCTCTTACAACCACTAATTTTCTACTCGAAGGGTGTAGGAGTAGAAATATGGACTGCTCCTGGAAAATTTGTACCAGCATCTTACTATCTTTCGTTACATGTGGCCATTTACTTCTCTAGCACGGTATTCACTTTGATAAAGTATAGCGACGATACGTTGCACATGATGAAGGCTCTAATTACGCTGGGCACTTGTGTACAGCTGTACGTCAAGTTCATCATCGGACATAAAAAGTCAAGTGAGCTCAAGTTGCTTAGCGATAACATTGAGCAGGCTATCCTGCAGCGCTATGAAAATGGAAAAGCAGAGGAAATTGCCGTACTGCAACGTACTGGCCGTATACTTTGGTTTATTTTTCGTTTCATGCGCACA…
Or70	0.021461	0.1679	0.291745	ATGGCAACCATCGAGAGCTTTCGTAAATTGTTGAAATATTTGATAGTGTACTCGAAAGTGCCCGGGGTTGAAATGTGGACTGCGCCGGGAAAGTTCAAGCCAGCCTCGTATTATGTTTCATTTCATATAATAGTATATTTTGTCAGCACTGTTTGGACACTGAAAAAGTACAGTGATGATCCAATTCATATGATGAAAGTCCTTATAACGCTGGGAACTGCTGTACAGCTCTACATCAAGTTCTTTGTGGGACATTCAAAATCAAAGGAAGTGATTGTTTTCTCTAACAAAATCGAGCAGGAAGTGTTTGAGCAAAATAAAAATAGAACTGCTGGAGAGACTGTTCTGTTGAAACAAACTGGTTATATTCTTTGGTTTTTTTTTCGTTTTGTAACCGCA…
Or73	0.034182	0.1643	0.495935	ATGGCAAATGTAGAAGATTTTCGTAAATTGATGAAATCTCTAATTGCGTACTCGAAAGTGGCCGGGGTTGAGATGTGGACTGCACCGGGAAAGCTTAAGCCAGCCTCGTATTACCTTTCGTTTCACATAACTGTATATTTCGTCAGCACTGTTTGGACACTAAGAAAGTACATCGATGATCCAATTCATATGATGAAGGTCCTCATAACGATGGGAACTGCTGTACAGCTCTATATCAAGTTCTTTGTAGCACATTCGAAAGCCCAAGAAGTCAAGTTATTTACTGTGGAACTGGAACAAGAAGTGCTTAAACGTTATCAAAATGGGTCTGAGGAGGAAATTGCTGTGCTTAGACGTACAGGTCGCATTCTTTGGATAGTCTATCGTTTGATGAGTGCG…
Or74	0.094005	0.5118	0.563357	ATGGCAAATGTTGAAGATTTTCGTAAATTGATGAAATCTCTGATTGTGTACTCGAAAGTGGCCGGGGTTGAGATGTGGACAGCACCAGGAAAGTTCACGCCAGCCTCGTATTACATTACGTTTCATATAACAGTATATTTTGCCAGTACTGTTTGGACACTGAGAAAGTACATCGATGATCCAATTCATATGATGAAGGTCCTCATAACGCTGGGAACTGCTCTACAGCTCTACATCAAATTCTTTGTGGGACATTCCAAAGCCCAAGAAATTAATTTATTTACTGCTAAACTGGAACAAGAAGTGCTTCAACGTTATCAAAATGGATCTGAAGAAGAAACTGCTGTGCTTAGACGTACAGGTCGTATTCTTTGGTTAGTCTATCGTATGATAAGTGTG…
Or76	0.039185	0.2266	0.151549	ATGACCGTAGTGCACCGCATCGTTAGCTTTGGCTACAACCTGCTCCAGCGCCACTTCAATGTTGGACATCCTACGGAACAGTTCTTCTTGCTGCGCTGTCTGGACGTTGTATCCCCGGCCATGCTACTACAGCGCCCACGCTCGAATCTGGAGATCGCCCTGAAGACGCTCTGCTTGAGCGTGATGGTAGCGCACACCATAGCGCTGGCGTACGACTTCAGCCAGCAGACGGATGTGCGTCTTGCGATGGACATGCTATGCATGCTGTCACTCTTTGTCTCCATCATTTTGCGTGGCACCTGCATGCGCCAGTACCTGGCGCACATTGACGCACTGGACCGGTTGGAAAAGCGGCCAACGTTTCGCGTCGGCACACCGTACGCCGATGAGAGCCGCCGA…
Or77	0.018555	0.0781	1.28745	ATGGGTACGGCAAACCAACCATCAAGCATCTGCTTCCTTCGCTGGATCGGCTGGATGGACACGATCAACGGGATCCATCTGCACGACGATTCGCGCCTAGCTCGGGCGTTCGAGTACACGTTTTACGCCCTTCAGCTGGTGCAGCTGCTGAATGGGTACAATTTTGCAGTGCTGTGCAGCAACGACACCATCTCGCTCGAAACGTTTGCGGAACAGTTCAACCAGTTCGGTGGTATTTTACTGACCCTGTCCCGTGTAATCGCCATTGTAGGCAGCTTTCCGCGCCTGAAAGACACGGCCGAGTTCATCAATGCCTGCAAATATCACCATCTCAACGAGCGAGCAGAAGAGATCCGTGCCGGATCCATCCACAACGCAGGCCGATTCCTGTCCACGCTC…
Or80	0.017101	0.0965	0.798923	ATGGACACGGAACACTACCAACCGGAGGAAGATTACGGCGAGCTCGTGCAGCGCAGCACCTACTGGGTACGGGCACTGGCCACAACGATGGGGATCTGGCCCGGCCAGTACGTTTCGATGCGCAGCCACTGGTACCGAAGGCTGTACTACTTTATGCTGCTGATGCATTGGCTCAACACCTACCTGCAGACGGAGTTTTTCTTTCGAAATCTGGGCAATCTTGGTTTGGTAGTGCAGGGACTTTGCAGCTTTGTTAGCATCACCACCACCGGGATTAAGGTGATGCGCATCCACGCGTACGAGGCCGAGATAGTGCAGCTATGGAAAACGTTGCAAGATGCGACCTTCATCAAGAAGATAAGATTTTTGCGCAAAACCGACCGGGGAACTATCTTCCAA…

## Sheet: Table S1b
Table S1
b) evolutionary rates of Gr orthologous groups
	protein distance	dN/dS	dR/dC	An. quadriannulatu CDS
Gr1	0.002586	0.0157	NA	ATGATTGGTCTTAAAAAGCATAGAGCATTTTTGGAACGACTTCGATGGACCTTACGGGCCCAGCACGTGTTCGGAGTGTCCTCACTAATTGTCGACAAGCGGGGAAATGTTAGGTCGGGCAGTGCGGCTCCCAAGTTTATTTTGGCGATGTTGGGACTGGCCATATCGTTGGCGGTATGGTTCATCTTTTACCACAACGAGTCACCGGTCATATGCCGATCGAAAGCAAACCAGGTCAGGCTATTTTATTACTTTGTCATCATTGAAACGCTGGTGGCGATTGCGTTCAATGTGATATGCACCATCAGAATAGCATGGCCTGCATCGCAACACTCACTGGCACAATGCTGGGCACAGTTGATAGCAAAGGTACAGGAGATCCAAATCATGTTCCAGTGC…
Gr2	0.009836	0.1566	1.50201	ATGTCCGTTAATCCGGTTCGCGGGTTGCTCGATTCGCTGTCCGTGCTGTTTTACATCTCCTCCATCTTTGGCGTCATTCCGTACTCGCTGTGGGCGTTTGCCAAGCGCACCGCAATACAGCTCTCCCTAGTCGGCAACGTGTGGGTAGTTGGCAGCCTGGTCGTCTACACGGGCCTGTACCATGTGGCAACGATCAACTACACGAAGGACGATTGGGGATCGCAAAAGACGCTCACGAATGCGATCGGCATCTTCATCATCTACATGGAACCGTTTATGATGGCGGTGGACATGGTGGCGGGTATGATCAATCAGAAACGACTGGCCCAGTGCTTCGATCGGCTGGCCCGCCTCGACAACCATCTAGCCGGGGAGGGCGTGCTGATCAACAACGGGCGA…
Gr3	0.019344	1.2263	0.634652	ATGGCATCCGTGAGGAAACTATTGATCCTGGTTACTTTTGGAGTATTCTCTTGGCTTCTGTTACTGTTTCAATTGTTTGGATTTTTCAACTTTCCGCTTAAACTACACCACGCCGATGGTCTTGCTATTGGAGAGCACCGTTGGTCATCCTCGGTCTGGAGTATCTTGCATCTAGCCAGCGCAGTGATCAGCGGTATACTGGCCAAACGTCACTACAACTACCTCTTCGGTGGTCTGATGCTAACCGACGCAATGAACAACTACTTCAAATACGTCATCGGATTGCTGACGATTTTCGTAACCGTGGCCGACTCCTGGTTTGAGGTTGAAACGCATCGCTCGATTTGGATGCGCTATCGTGCTCTCGCCACCAGAAATGGTACCATTCTTGGGCTGATT…
Gr4	0.020908	0.1467	1.72007	ATGAACCTCGTGCTACCATTGCTCCCCAACGGGCAGCAGCTACTCTCTGTAGCATTCGGTATCTTTAAGTGCTTCGGTTTCATACCATTCCCGTTCGATTGCTGCACGTTCGCTCTGACACCTTCCAGCAACGTACGATCGCTGTTACATCTGCCCATATTACAAGTTTCATTCTATCTAACCCTCTTCTGCATCATAATGTCGAACCGAGTGAACTTCTTTTTCACTGGCTTGCAGATACTCAGCCTAAACGATATCATCAAGTATGGAACGCTAACGTTGTCAGTGTTTGCGATCTTCATAGATACCGTCCTGCAGCGAAACACACATCGGCTTATGTGGGAAAAGATTGCTCTCATTCGACTCAGTGCACGGAAGGTCTACGTTGAGCGTTTCACA…
Gr5	0.021355	0.2961	1.25168	ATGGAACCGTTCGAACAATGGTACGTACTTTCCGGCTACGTACAATTCCATCAGTGGCTGGGGTTTCAGCCGTATCGATTGGCCAGTGGCAGAGTAAGTCCCTTCGCAGTTCTCACCTTGGCGCAGTTCCTCGGAGTGTTGGTTAATCTGGCGCTCATCATCTACCGGCGACGATGCATTCTTTATCACTGCGAAGCGATTGGAATGGTGGTGGATTTTATCAAACTGCTCACGATCGGACTGTCAATCCTGGTGATGTATGTGGAGCTTTTCCGTACCAGCGATAATATTTGCGGATGTTGGCGACTGCTGTACAAGGCTCATCAAACCCTCCAACGGTACGGTATGGTTGATCAGCGTCGGTTGACTCGTGTCATGCGTTTGTACTGGTGGTTTGTG…
Gr6	0.022981	0.1449	1	ATGTCTCGCCAACACGTGCCTTACGATCGTCGATTTGGTTCCATTTATCCTCTGTTCCAGCTTCTCGGCTTCACGCCAGTACCTCTCCATGGACAGGCCTTGACCTCACTGCACACCTTAACCATTGTGTTCGTGTCGTTTTACACCACCGGAGAAATTATCGTTCTATCCTACTCACTGATCAAACCAGAAACTGTGTTCTTTCTTAGTGACGCTACCGGTACCTTTGCCGACGCTATCCAGTTCGTAATTCCGCTGGCAGTTCCGCTGGTAACGCTGACGCTGTCGCTGCTCAAACGACCCACCCAGAAGCGGATTGCTCTGCTAATGGATCAGATTGACGGATCAATTGAAGCACACTGTGCAGCTCCCGGATGTTTGGAGCGATTCAATCACCAG…
Gr7	0.021729	0.2098	0.434849	ATGCTTGTGACACTTATATTTCAACTGTGTGCGCTGCAGACATACGCCAGCACGGATGCTCCTCTTGGCTCCTCACTGGCGCTTTTGTGGTGCATAGGTAACTGCATCCTGTACGTGGGTGTGCTAACGTTCTGTATCATCGAGCGCAGATGGTTGTTTGCCGATGCACGCACCGGTACCGGCATTAACTTTATTCCCTTCATCAAGACTTCCATCACCATCGTGACGCATTTGGTGGTGCTACTGGAGGCGCTAATAGCACGTGGCGTTTACCGTGCCCTAGACGTACGCGTAGCATCGGTCGATGGCGCACTGGGACATTTGACGGATAGGGCCGGTACGAGCTTGGCCCGTGCTCGGACGCACTTCCGCAACAAACTGCTCCTCTTCTGTGCGTTC…
Gr8	0.03162	0.3967	0.402992	ATGGAAGCTTTCTCCAAAGTGATCGTGCTCTACCAAATCCTGGCACTGCAATGGTTCAGTCCTAAGCGGCACCGAACCTTCGACTGTGAATCACTGTTTTTCATTACGCTAAACTTTTGCATTATCACGGGGCTCTTCTGTTGGATCTATCAGCACCAATCGTTGGTGATTTATTCCGACAACGCGTTAGGATATGTGGTAGATTTTTTCAAATTTCTGCTCATGGTTTTCACCTACTATTCACTTTTGCTCGAGAGTGGCTACCAGCGCGGCGTGCTGTATAAAGTTTGGGACGAGCTGGAACGACTGCACGACATTTTCCCGAGCGCGAAGTGGGCTCTACTGCCCCAGGCACACCTGCGTACGGTTGCACTGTTTGTCGTGTATATGTCCTGGTGG…
Gr10	0.136823	0.4807	0.498865	GCCACCAAAAGAAATCTGGCATTCTTTGGTACAGCTTTGGTGCTTACGATTCCCTTCTGGGTGTACGACATTCACCTTATGGCTACCAATTTTCTGCATACGTACACAACCGTCTTTGCAGCGGTAGGTGGCATCGAACTGCTGATATACGTTAGCGTGGTGATGTGCACCATACTAAACGTCTTGGTTAAGCGACAACGTATCACACGGCTGATGAATGTGCTGTTTCGACCCGACCGAATATTGGATCGCTGCAGTTCCACAAATTTAGCAGATGCACGCTACAATGACAACCGCAAGTTGCTAGTGTTCGCGTTGTTCATACTGTTTGGCATGTGTATCAAATTATCCTACTTCAAAAAAGCAGAAATAAAGATCCTGGCGGTGATGATTGCGGGA…
Gr11	0.01524	0.113	0.498322	ATGTCCAGCTACTACAGGCGACACGCTAGAATATTCCAAGCCGCGGCCTTATTCTATCTCGTACCCTGCAGCTACAACACAGAAACCGATCAATTTGAACAGCGAACCGTCAACAAACTAGCGTTTGCGGTCGGCATCGGCATGACGGTTCCTTTTTGGTACTTCGATCTAAAGTTTATGATCGCGTTCTACCTGGAGAACATTTCACCCATCATGGTTGCGGTTGGAAGCATCGAGATTGCGGTTTACGTGTCAATTGTGTCCTGTACGTTGCTGAACACGTTTGGCCGGCGGCACCGGTACACGCGACTAATGAATGTACTGTTCCAAGATGACTGGCTGCTTGATCGGTACGAGAGCGCCGAGATGGAGTATGACAATCGGCGCCCCTTTGCTGGT…
Gr12	0.015417	0.2199	0.104063	ATGGCACGGTTGTGTGCAAAATTGCGAGTGCTATTCTTCGTAAGCAATGTGTTGTATCTGGTACCGTGTCGCTACTGTCGCAAAGAGAATAAATTTAAAGTCAACCCGTACCTGTCTCTCTTAGCGTTTGGTATTAATATCTCACTAGCCAGTGTGCACCTATGCTTCGACTGGCTACAGATATGGAACGGTGAACGTCGCGATGCGTCACGCATCTTCAACTTCCTGCAAATGTTGCACACGCTTACATTGCCGGTAACCATCGTGTATATGCACCTGATCGCATTTACCAAGCGTGTGCGAATTACGGCCCTGTTCAATGCACTATTCACCGACAGAAGCTGGCGATTCTTTGGCGATCGCAGCAATAGTTGGTACGAATCTTCCCGCTGGCTGGGA…
Gr13	0.01018	0.1134	1.50201	ATGCTGTTACTGTTTTCCCTCTACTTCAATCTGCTGCTCAGCTACGCCGCCGGTCTGGTGCCGTTCCGGTACAACTTTCGCAAAAGACGCTTCGACACATGCAAACCGTTCGTGCCGGTTGCAACCGTACTGCTGCTGCTGTTCGCCGCGGTACAGTACAGGCTCGGCCGGTTGCCGGAACGCATGAAGATTCCCAAGGTGGGCATGCAGGACATCATACACGCGGTGGAAAACTTGGTCCTCAATGGGAACTGTGTGCTGATCGCGGTGCAGCAATTGCTCTTTCTCGAAACCTACCGGCAGCTTCTTACCGACCTGCTGGCGGGTGTGCGTGCCCTGGCGCGCCGCACCACGGTCGCACTGGGCGAGCAGGTGCAACTGCTCGTCCAGCTCGTGCTG…
Gr14	0.00918	0.0702	1.6689	ATGCTTAACATGACACCACCGGAAGTGACTCCCGTCAAACGATTCCCGGGCGTGAGCAGACCCCCATCAACACCTTCGACTGCGCTGGCCGAAGAGACACCACCGGCCGACGGTGCAGCGGAACGGGAATGCAGTACGCACGAAGCGGTTGCCGCGGTCATCTTCATGGGACAGCTGTTCTCGCTGATACCCATCGTCGGTTACGCCCGGTCCACCGATCCGCGGGACGTCCGGATGCGCCTCCGTTCGGTGCAGTTCGTGTACGGTTGTGTGACGCTGTTTATCATGTTGACACTTATCATAATGCTGTGTGTGCATACGGCCCACCAGCCCTCGTTTGGAGTGCAGCAAGCCACTTCACTCGTTTACTACGCCATCATCGTGTTCTTTATGGTGGAG…
Gr15	0.011373	0.0716	0.331994	ATGGGATTTGCCGTGTGTGAAAACCACGACACCAAACCACTAATTCAACCGACCTGGCACACCTGCCTGAAGCGCTGGTGTGCGTCCTGGCTCCACTGGCCAAGGGTGCAGCGGCGGGCCAGTCGCGAGGATTGGCTGTTCAATGGCACCTTTCACGAAGCGTCCCGAGGCGTACTGATGATGGCTCAGCTGTTCTCCATCATGCCCGTCTGTGGCATACTGGCGAAGGATCCGCGAAAGTTACGCTTTTCCTACACGGCGGGCCGTGCGTTCTACGCCTACTTTTGTGCGATTGGCATCGGCTTTCTCGCGACCATGTCGGTGTACTTTTTCGCCAGCAAGCGGTACCACTTTCAGAAGATGGTGACGGCGTTCTTCTACTGCTACAACCTGTATGCC…
Gr16	0.009948	0.1047	1.25084	ATGTTTCCTTTGCTTACAGAAGACTTTTACCATCCGCCAAACCGGCCGCGGTTCATCAATGGTGGAGGATACTTTTGCCGCTCGATCCGACCGGTGTTGATTGTGGGTCAAATGTTTGGTCTACTACCGCTCGATGGTGTGTGGTGTGGCCGTTGGTGGAGTATCCACTGGAGACTGCTATCGTGGCGCAACCTGTACGCGCTATTCGTTCAGTTGGGTGCACTTATAATGGCGTGCTTTTCCTTCGCCACCTTCTGGTATAGTGGTGTTGAGTTTGCTAAAATAATGTCCTGGTGGTTCTTCACTCTAAACCTACTAATATCAATCAACTTTGCAGTACTTGCACGCAACTGGCCACAGCTTATGTCCCGCTGGGTACAGCTTGAGCAATCCCTGCCG…
Gr17	0.010065	0.1021	0.165551	ATGGAATCGCCGGCAATTGATGACTTCCACCGGGCGGTGAGGCCGTTTCTGCTGATTTCGCAACTGTTTTCGCTCTTTCCGCTTGGCGGCCTGTACGGTCGAACGCTGCAGGATATTCGGTTTCGGTGGTTTGGGCCGGGTACCGTCTACAGCTTTTACTTCTTCCTGTCCGGGCTGCTCACGCTGGTGGCGCACATTTATTACAGCCTGACCGTGGACACGCTGGGCACCTCGGAAATCAGTAACATAATCTACTACGTGCTGAATCTGTCCGGAGCAATCGTACTGCTGGCCATAGCGGCACGCTGGCGAACAATCATGGAGAAGTGGCGCAGCTTGGAGGAAAACTTTTTGCATCCTCCGTACGCCGAGCGACGGTTTTGGAGCTTGAAGCGTGTC…
Gr18	0.009568	0.1287	NA	ATGAGCATCGAGAATCCCCACATTCGCCAGGGCAATGGGTATGGGCGTGGAAATTGGAAAAGTTTCGGTCGACAGTACGTTCGCCCGTGCGTTGGTTCGTTCCATCATGCCGTAGCACCGGTTCTGCTGCTCGGTCAGTGCATCACGTTACTGCCGGTGGTGAACATATTCAGTGCAAATTACCGCACGGCTCGCTTCAAGCTGCGAAGCTTCCGCTGCATCTACTCGCTGGTGTATCTGGCACTGACCGGCATTTACTGCACCTTCTTCATCCGGTGGTACATTAGGAAGGGACTGAACCTTGCCTACTTCGCTAACTGCATCTATATGGTGGTGGTGTACCTGTCGGCCTGGCTGTTCTTCTTCATTGCCCTCCGCTGGCAGTCGATACTGGGTGCG…
Gr19	0.007278	0.0533	0.427424	ATGAATTTCCACAACACCATCCGTCCGATATTGGTCATATTTTTGCTATTTGGACAATTTCCACTGTACGGTGTCTTGACTCGTAAACCACTTCGCTGGCACTTTCGATGGTGTTCGCTTCAAACAGTGCTCTCGTTAGGACTGATACATGTGGGACTGTTCCTGTGTTTCGTGGAGTATGACCGCCTCAAGGCAATAGGTGTCAATGCGGATAACCTGATTGGACCGCTGTTCTATTTGGATGTGATCATCATCATGCTGCTGCTACTTCGTGTGGCCTATCGGTGGCCAACCGTCGTTCCGAAATGGGAACAGATAGAGTCGCTCGAGGTGATGCAGTACAATGCACGCCAACAAAACGCACGATCGTGTCGTAGAATCCGTGCAATAGCGTTGCTA…
Gr20	0.009051	0.0598	0.221181	ATGATTGAGGTCGGTTTCGGGTTTCGTATGGTACCGGGGCCGGTGCGTTCAAGCAACGCAACCCGGCCCACCCGTTCCCGGTGGCACTGGTTGCGGAAGCGTGGCAACGTCACATTCGTTAGGCCTGCCGCGGAGATCGATGATCGGAAGGAGCGCTTCTATCTGGCCATCGCATCCGTGCTGCGCTGGGCTCGGCTTTTCGGAGTGTTTCCGCTGTCGAACATGACGGCCACCGATCCGGGCGCGTTTCGATTTCACTATTTTTCACCGTACATCGTGCTGAGCGCGCTCAGCATTGTGGGCGGTTTGTTTATTATGGCGGCGGCGCTGGTGCGGCTTAATCGCGTCGGCATCAACGCGATGAACATTGCCGAACCGATCTTTTTCGGGATGTGCACG…
Gr21	0.010771	0.1022	0.248492	ATGTGTGTTCGATCGAATCCCGATAAGGAAAACCGCGCACCTGTGCTCGAATCCGTGCGAACCCTTGCAACCGCAATGTGCAGTTCGGTGACCACAACCGCGATGAAACTCGCAGCGAAAGGATACACTCTACGCCAGCGAATTGTTGACGACGACCGGGACACCTTTCTGCGTGGTATTCGTCCGTTTGTCATACTCGGACAGATGTTTGGCATATTTCCCATCTACGGTGTTACCCGAAATGATCCGGAGAGATTTCGCCTGAAATGGTTCTCGCTGCGCGTCATTCTTAATCTTACCGTTGTGGTGACGGCCCTACTGCAAGCGTACTATGAGTATGGGCGGTTAAAGATGATCGGCATTAACGCGAAGAACGTGAGCAGTTTAATCTTCTTCATT…
Gr22	0.002113	0.0228	0	ATGATTCACTCACAGATGGAAGATGCTCAGTACGAGATTCGCCATCAGGTGCTGAATCCGAATCAACGTCAGCAGCTGGAGGACAGGCGGCGCATCAAGGAGCAACTGCATCAGCTCGAACAGGATAATGAGTCTCCGACGCATATGTACAGGCGCAAGCTGAAGATTGCTAGCGATGTAAACCTGCTCGACCAGCACGATTCGTTCTACCACACCACCAAGAGTCTGCTGGTGCTGTTCCAGATTATGGGCGTGATGCCGATAATGCGCAGCCCGAAAGGTGTCGACATGCCTCGAACCACGTTTACCTGGTGCTCCAAGGCGTTTCTCTGGGCGTACTTTATCTACGCCTGCGAAACGGTCATTGTGCTGGTGGTGGCCCGGGAGCGCATTAACAAA…
Gr23	1e-05	0.001	NA	ATGGTTATCAAGGAAAGTGAGTTCGATGATTCGCTCGGGTACGCGTTGCTGCGCCGCGATATGGGCACCGTCTGGGACACGGCCAAGGACGAGCGGATGGTCAACGGTACGATGGATCCGGAGCTGATCCAGCGGGCCAAAGAGCGTGCCGTCCGGGCCCAGCTCAACTCCGCCGATGGCGACACGTGCGAAACGCACGACCAGTTCTACCGCGACCACAAGCTGCTGCTCGTGCTGTTCCGGGGGCTGGCGGTGATGCCGATTACCCGGTCGGTGCCGGGCCGCATCACCTTCAGCTGGCGGTCGGCGGCGTCCATCTACGCGTTCTGCTTCTACCTCGTCTCGACCGTGATCGTGCTGGTGGTCGGGTACGAGCGGATCAAGGTGTTCCAAACGACC…
Gr24	0.004326	0.0591	0.666221	ATGAGTCTCTACTTCAACGCGGACACGATGCGCATCGAGAGGAGTTCGGTGCACGAGCCAAAGCGCAACCGGAACGTGTTTCTCGACGTAAAACCCATCGCGGATGACGCGAACGCGAACGTGAACGTGCCACCACGGCAGGCCGCCAGACGGAACGCGACCGTGTTTAACAATCGCGTTGGCTTTCCACCGCTGACACCGAAGGAGGCGTTTGTGGATGCGGTCCCTGCGGATCAAACGTGTATGGTGTTTGAAAGCTCCAAACCGATCTACCTGGTGCTGCGTGCCATCGGTGTGCTGCCGTACACGCGGCTCCCGTCGGGCGGAACCGCTTTTGTCCTTGCCTCCCCGTCGATGACGTACTGTGTGCTGTTTTTCCTGCTGCTCACCGTGTACATT…
Gr25	0.004597	0.0648	0.666221	ATGGAAATATCAGAGTCTACTAAAGTAGTGTTTTACGTAAGCAGAATATTTGGTCTTGCACCTTATGTAGTGAAGCGCACTCCTATTGGCCAAATAGTGGATTACAAGCGCAGCGTGTTTCTCATAGTTTATAGTGTAGGTCTTGTGTTTTGCTTAGCTGGCCTTACCTACAAAGGAATATTTTTCGATGTAACTTCCAAAAAACCTATACGAATGAAAACAGCTACTTCAAAGGTGGTGACCATTCTAGACGTGTCGGTTGTAGTGTCTGCCTGCATTTGTGGCACACTCAGTGGAATAGGGGGACTGCATTTTGTGCGTGAGCTTAATCGACGGTTAACCGAAGCCGATGAAATACTGTCATTGTACGTCAAGGAAAGTACCCGAAGCCGGAGACAA…
Gr26	0.004509	0.0232	0	ATGGTGCTTGAGCTACTCTCCAACCGGCATCTGTTTCGGAACGAATTCCTGCACTCCGCGCACCGGTTGCTGCGCGTCTGCCAAGTGTTTGGCACGGTGCCGTGGGAGGTTACGCTATTCGCCCACGTCACCCAACCACTGTCCAGCTGGCGGGAGCGACTGTTCCGCACACTGAACGCACTCTACTCCCTTGCCCTGGGGCTGGCCGTACTGTCGGCCACCGTCCTGCAGCATGCCGAGTTCGACCACCACATGCCGTTCGTGACGCACATGCTCTACATCAGCGAGTACAGCATGGAGAACGGGGTGGTGATGATGGTACTGATCGGGTGTCACTACCAGCGCGACTGCTATCGGCACTATGGTGAACAGCTGCTGGCGGTTGCTGTTGATCTCTCC…
Gr27	0.032606	0.4642	0.775669	ATGGCATACGCAACAGCAGCCATCCAATCGTTTCTTCAACTCAATCTCAAACGCTCGCTGTTCAGGCTGCTAACAGTCGGTCAAGTGTTTGGGCTGGTGGCATGGGACTTAGAACCTTTGGAACCGGACCGCCCAACAATCAAGCTGCATTGGTTCCGCAAACTGATTCGTGTCACCAATCAAGGCTACTGTCTTATGATCATCGTTGCAATCGGTACGGCAACAGTTCTTCATCATTGCTCCAACACTGCGAATGCGTTTTTCGCCATCCGAACGCTGTACCTGACGGAGAATGTGATCGTGAACGTGATCGTTCTGCTCGCGATGCTCGAATGTCAGCAGAGTCGCCCATTTTACGCCTCCATTTTTAAGGAGCTTTTTGAGCTTGGCAAGAATTTG…
Gr28	0.002549	0.0298	NA	ATGTTCGAGGGGCGCGATGTGCAGCACCTTAGGAAGCTGCAACTGTACCAATCTTTTCAACTGTACCTACGCTGCGCTCAGCTGCTGAGCAATGTACCATGCTGTCTGGCCCGAGACCTACCTTCTAGGGCGTACTTTAAGCAGGCCCGATGTCTGCTCACCGCCGGCACGTTCATCTGGGTGATACTGTGCTGCTACCAAGCGACCGTAAAGCTGCTCGAACTGCCGATCCCATTCTTTACCGCCGTACTGTACGTGAACGAGATGGTGCTGAACCTATGCATCACCGTGCAGACCATGCTCAGGGGCTACAGTGAGACGGTACGGTACAGCCAATGTCTGGAGCGGATCGTTACCGTTGCCGCGACAGTGTCGTCGTCCGAGTGGACTGAACTGCTG…
Gr29	0.019379	0.1589	1.57567	ATGTCTCGCATACAAACGGAAAATCGAGCCCATTTCCGAGCTATCCTGATGGAGACGTTCCAGCCAGCGATTTTCCTTTCGCAATGGTCCTGTACCGCTCCATATCCTTTGGATCCATACCAACGCGCTACACGCAATTATCAAGCAAAGTGCTCACAACTGGTGGCATTATTACGTCGAACACTTTCCCTACTTTTGTTCACTGTGATCTTAGCTGCACCGTTCCTGCTGTATCATCTATACTCCGGTCAGATCTACGCCTACACCATACCACTATCCGTGAAGCTGATGTACTACGTGCAGACGGCCATACAAACGAGCACCATGGGATATATTCTATTGGTTTACCAGTTTCGAACCAATTTCCATAGGTACTACTTCGATCGGCTCGTCGGCGTA…
Gr30	0.056099	0.7318	1.61324	ATGTGTCTCGTGGAGCTAGATGCAGCCTTTTATCAATACTTACTAGAGAAACAGTTTCTTCCACTGTTAAACGTTGCACAATGTTTCGGGTTTCTTCCCTATCCGTTCGATTTTCAACGTCAAGCCGAAGTGAAAAACACTGTCCTTCAGAAAATGCTTACAATTCTGAACAGAACATTCGGGCTAGCGATGATCGGAACTGTATTGACTTGCTGTGTGTCCCTTTACGTCTGCTATCCCAGCTACATGTACGAAGAAGACTATCCACCTGTGCTAAACATTGCTTACCATCTGGAAAATTGGCTCAAAATAGTAACCGTTCTCGTTGCCGTGCTACGCCCTCAAACTAGTACGGCATTCTTTCGCGAAACGGTCAAAAGTTTGGTGCAAATTATGGTA…
Gr31	0.041737	0.7045	0.867785	ATGCATCGACTAACAACGGAAAATTGTGCTTATTTTAGAAACCTCCTAGTTGACACCTGCCGGTTGGCGATACGCCTTTCCCAATGGTGCTGCACGGCCCCCTATCCACTCGATCCTTATCAACGCATCAAACCGTACCGGCAATCAAAATCCTTCCAAACAATTAACATCCTCCGACGGTTCCTCGCTGCGTTGCTGTTCGGTATTGTGCTTTCCGTTCCTTTTCTGTTGTACTTTTACAAAGCTGATCGTGTGAACGCGTTTAAGATCCCGTTGTCCATCAGACTCATGTTTTATCTGCAAGCTTTGTTGCAGATGGGCTCATTAAGCTACGTGCTTTTGGTGTACCAGTTTCGTTCCAGTTTTCATCGGTTTTATTTCGATCGACTCGTGTGCGTG…
Gr33	1e-05	0.001	NA	ATGCGGAAGTGTTTGCGAACTTTTCTCAACCCAAAGGACTTTTATGCCGCCCAACGGCCCGTGCTGCGTGTTTCATTTCTGGTCGGCATGACGCCGTTCACTGTTGTGAAGGGACCGACCGAGTTGATGATGCTGCGCTGCACTCCCTTCGGCTACATCAACTCGAGCGTGCACGTGATCCTGTTCTGTAGCTGCTACGTGAACGCACTGCTGCAAGGAGACACGATAACGCGGTTCTTCTTCCGCACCGACATCAGCACGTTGGGCGATGTGCTACAGTTCACCATCGGTATTACGGCGCTCTTCATGACGTTCTTCTGCAGCATCTTCCAGCGGAACAAGCTGATCAAGTGCTTTCACGCACTGGCCAGCATCGATCGACGCTTCAAGGAGATAGGC…
Gr34	0.011638	0.0582	0	ATGAAGAACAAAGTGTCCCTCGACTCTATCATCTCGATCATCGAGATGAACGTCAAGTTCTACCGGCTGCTCGGTTTGGCACCGTTCGAGCTGAACACGAGCCGCGTCCGGCTGTCGAAACCGTTCTGCTGCGCCGTGGGCGGTTTCGTGACGCTCTACTGGACCGCGATGGTGTCGTCGATCGCGACCAGCAACCACGCGAACGATCGCATCTCGCGCATCTCCAACTACTTTCAGCTCATCACGAACGCGATCATGCTGACGGCGATCCTGCTAATGCCTGCCTTCCGGTTGCGCAACTTTGCCGAGGTGACGCGCGCGTTGCGCAAGCTCGAGCAGGATCTGCAGCAGGACGCGATCCCGACCAACTGCCGGCAGATGGCACGGTGGAACATTGGC…
Gr35	0.004432	0.0286	1.501	ATGTCGAAGTGGATTAATAAGCGCAAGGTGTCCATCCTGAACCTGGCCCCACCGTCCAAACCGGGCCCGGCGCTGCAAGCGACCCCGGTCGGCGAGCAGGAGTTCGAGCAGCTGTTCCATTTCGCGTTCAAGTGCTTTCGACTGTTTGCCCTGACGCCGGGCCTGATGGACAGGCAGAAGGATCGGTACCGGGTGCGCAACACGCGCTGGATGATGCTGATCGTGCTGCTGCTGGTGGTCGTCGCCTGGATCGCGCTGTTCGAGACGTTCTTCATCGAGCGCCGGACGGCCCTGATCACCGGCATTGCCAACCACATCCAGTTCCTGATGAACACGATCGCACTGACGGTGGCCTGGGTCGTGCCGCAGCTGAAGGCGGACGAGCTCGGCTCGATACTG…
Gr36	0.024731	0.2087	0.330188	ATGGGTTGCTCGTATAAAAATCCACGCCACGTTTATGACGTGTTACGGCCTTTACTGGCATTCTCAAAGTATTTTGGCCTAACTGCATTCTCCATAGTGGGTGAACCGCCGTACGTACAGATTAAAGTAACTGGTGTTGAATACGCGGCTTTATTGATGAATTTTGTGGCGAATTTGTATTGTGTGTATATAAATGTCGCCAACAGCCGGTTGTCCCGGTGGACAGGTTCCGCGGTGATGAACTTGGGGCTTGGTTTTCTGTTTCCTCTGGGAGCTATCATTATGATCGTGCTGGCGATTGATAACTTCATGCGTCGGGATGCAACCTGCCAAATCATAGGAGAGTTGTTTAAAGTAGATCGATATTTGCAACGTATTGGCCATCAACTTGACCACAGG…
Gr38	0.009978	0.0783	0.442955	ATGAAGGCGAAGAGTGGTAATCGGGAGCTTTTTGAATCGCTGTTGCGTTTTCCGAAGCGAGATGTGTTTGACTGTGTGCCACTGCATTATCTCGTTCTCAAGATGAGTGGCATGGGATGTATCACCCCCCGTGCTGGTGTCCGTAACGGCTCCACTATGACGACGTTGATAGATATTGGGTTGTTTGTGACGAATCTGATATTAGCTGTGACCATGATGGTTTACGGCATGTTCATCACCCAGCGGCACATGCAGTCACCGATCATGTTCATCGGATTGAAAATGGTGAACTTCACCTGTTACGCCTCAACTATTTATGGATTGATCAGCTGCTTCATCAATCGGCATGATATCTGGAAATTCTACAACGAAGCATACGCCGTTGATAACATGCTGGAA…
Gr39	0.012275	0.1481	1	ATGAGCCGATTATTTGAGGCAAAAAGCTTCGTGCAAACTCTTCGAATCTTGTACTACATTGCCAAAACCTTCGGACTTATTTCGTTCACTACAACATTTGATACAGTTGGTATTCGGCGCAGCTTCAAGGATGTGCTCGTTTTTGTCGGGTTCATGTTTTTCAATTGCTACATTGTGTTCAAATCAGGCATCCCACCAAAATCAGACAGTCCCTCGTACTTTGACTCTTCGTTGATCCAATTCATCCTAGGTCTATTTCTTACGCTGCAGTTAATTGCCTTGATCGGTATCCCAATCACCAACTATGTGCAGGCGTACAAGTACGATCGTCTCATCTGCTGCATCATGGAAGTGGACAAAGGGTTAGAGGAACTTGGCTTCAAACATGATTACAGTGTC…
Gr40	0.014825	0.1212	0.498322	ATGAAGTGGTTTTCAGTAGATTCAGTTTATGACTCTATTCGACCCGTGTATCGAGCGGGTAAATTGATAGGAATTTTCACCCACACAATCGACTTCGAGCGACAAGTGCTGAGTACAAATACACGGGATCAGGTTTTGCTGGTTGTGGCGATTCTGATGGATGTGTATGCTCTTACAGTATCAACTAGAGTATCGTACAGCTTCTCCAATTCGATCCTTTTAAATGTGGGAATCTATTGCTCGGTGAATTTGGGAATTATCATTTCTCTTAGCATTTCGCTCTGCAATCGATTCGTTGTGGGACGGATGTTCAGAATGTTTAATACACTCGATGGCGTGGATCAAATCCTCAAACGCGATGGTTACCGGTTGAACCATCAATTGAATCATCTACTCAGT…
Gr41	0.020027	0.2297	0.497645	ATGGATTTGTTTGGGTTGGAAAATAGTCGAGAACTCGTTGTGTCCTGGTGGCCCAAGATCAACGATATCGTTCACGCGGTATCACCCATCTGGAATACATCTCGTGCATTTGGCATTCATGTGCTTCGTTTTGATACAACAACAGATCGACCGACTCTTCTTGAGCTAGTTTTATCATTTGCCATTACTATTATACGAATATACATGATCTACATCATTTTAGTGACGGATGCTTGGGACTTGATCTTCGTGTCCAGTTCTCAGCTGGTTGAGAAAGGCTTGGACATTGTACTCAAGATTCCGTTTGCCATGATGCTGTTTGTTCCATGGATATTTTTGTTTAGGAAAACAAAAATTTTCTACATATCTCGTGATTTGGACATTTTTGATGCTTTGATT…
Gr42	0.011431	0.1305	0.713328	ATGTCAACTCGGCTAAAATATTGGTTTAATATCGGGAGTTTCTTCGAAACGATGAAACCCAATATACGTGTACTGAAGCTGTTCGGTTTGTTCCCATACACGATTTCCCAAGCGAAAGGGCGTTCCATTCCATCTAATTCTCACCACTCTAACAATCGTTTTAACCACTCCAAGACGTTGAAATCAGAAGTTAAATTTATAGACATCGCCATTTTTACTCTATGGCAAACGTTTTTCCTCCAAATGCTTTACGTATCGTGGCCCAAGATGTTTCTCAATATGCCCGTATCCCGCATCATAACCATGGTCACTCTCATTCTATATCTGCTTGCTGGTTTTAATTGTTCCGTGTCAGCCACGTTGGTGCTGCTGTTTCGGAAAAAGTTCCTGCACATGGTG…
Gr43	0.011755	0.0739	0.713328	ATGTGCATTGTGTTGTTTACACTTCCCTACTCCATGTTGATGCTTATTGCTGTCTTTTCTTTTATACAGATCATTGGCCTACAGTTGCACGATTCCTACGAAACAGAAACCAATGGCAAAACACCATCACTTTCAATCGTACGGATCCTGTACAGTATCATTCTGTTCGGTGCCTATCTCGTTGGACTGTACAAAGCAGTAGAACTGACCTTCGTTGTAGAATTTGCTGCAAACAGTCCAAGCATTTTTAAATTTGCGTACATGACACAGATCTACTCCGGCGTGCTGGCCACAATCATCTGTTACGCATCGTTGTGGCGTACCGATCGGATGAAGTGTATCTACATCGAAGGGATTCAGGGTAGCAATGTGAAGATAAACGATCGTTACTATCAATTC…
Gr45	0.018658	0.3955	0.798923	ATGCCTCGTCGAAAGGTATTCGCATGGAGCATCAGTCTACAAAACGCCATTATACCGCTCTATATCATTTCCAAAGTGAGCTGCTTAAATGCTTTCACATATTTACCACTTTGTCATTTTCTCGATACGTATGCTGGATGTAAAAGTGACAAATGTGTTAAAATAGGAACAGCAGGTATTCCAGTTAAGCACCTCAAAGGAAAGGATGGCACACCGTTGGCATTTTCTTTTATTGGTGTGCTGCATGCTTTGGGATGCAGCTTAGCTTATGCTTCGTATCACATCCTGTCCTCGCTGAGCCAGTCGGGTAAGCTGACCGATTCCAACTTGGTGCGTGTGGCGATCGATCTTAAGAATCAGTACATCGGTTGCATACTGGTGTTGGGTATAGTGATGGTA…
Gr46	0.018441	0.3724	1.50405	ATGAATGGAATAAACACCGGAAAGCCGCCAAGTGCCGCCTCTCCTCCGGACTACTCACGACAGCAGTTCCTGCGATGCTTCCGACCACTTCACATTCTATCAAGCACGTTCGCTTTGTGGCCGTTCGGTGGCTGGTCCTCCCGTTTTAACCGTTGCAGCACACTGTACGTGCTGGCAGTCGTGACAGCGTACAGTGCGTTTCATCTTTACATTAACTACACGGACGCGTACAGCGTTGGAACGGGCGGGGATGGTGGCAAACCCGGGCCTGATTCAACGCCAACGGTCGACAGGCAGCAACAGGTCGAGGCGAACTTTGTATCGATAGTCATCGATGTCTACAACCGGTACTCGGGCTTGATACTGTTTTGGTTACTGCATACCGTCGCCCTCGCCAAC…
Gr47	0.009989	0.0731	0.180723	ATGAACACCGATAACATCAAACCGACCGATAGTAGCTTCTGCCGGATAATGAAACCGATCTACCTCGTGTCCAAGATGTCCGGCCTGTGGCCGCAGTCCTTTCTGCGGGCGTCACCGGGCGTGACGGTGCTGGACATTGGCTACCTCATAGTGCTGTACGCCATGTACTTCTTCTTTATCCTCGTTAATACCAATGCGAAGCTGTGGGACTACTACATGAAGCCGTTCGAGTCGGACATCCTGCGGTACGGGCTGCAGACGCATCTGGTGAACGGATTGTTTCTCGGCGTTGTTATCGTAACGATCAATGTGGTGCAGTATCAGAAAAAGTGGGACTACATGGAGCTGCTGGACAACGTTACGAAGGTGGTCGAGCAGGAGTTTCACGTCCGCTATCCG…
Gr48	0.042536	0.2705	0.209488	ATGATGGTTCGGTACGGCTTGAGAGCGCTTTACTACGTTCATTCGATTCTTGGACTTGTCCCCTACGAACTCAACAACCAAACTGGATTGCGGCGAAGCAAATGCAAACGCCGATGGACGCTCACGATCGGATGTACTACGGTGGTTTTGGTTTGCTTCAGCTTCTGTACCGTTTGGCTGGAGGATACCTTATCTTTCGCTACCTTTGTCGATGCCCTGCTGATTCGTTCGCTGGTGCTGGTGGAGTTTACCATCCGCTACGGTACCGTGGTCCTGTGCTTCTATCAGCTCCTCAGACACGAGGTTAGCTTGCACCGTTACGTGCAACGGTTCGTCGTGATCGGCAAGAGTGTCGTCGTACGGTGCAACAGTCGATCGTACGCCAGTGTACAGCGCATG…
Gr50	0.031382	0.3787	0.271947	ATGGCGCGGAAAGGTGTGCTGACCATTGGGGAACGGTTTTGTATCCGGTTGCTGATGGTGGGCGGAGTGTTGCCGTTTCAGTACATCGTTTCGACGAATCGCTTTGTACAGAGCACTTTCCACTACAGGGGCTGCATTGTGGGAACAGTGCTGTACGCCATGCTGGGACCGTGGCTGTATTGGATCTCAGTAACGAGAATATTGCATCCGGATTCACAGCTCAACCAATACATGATTGTGGTGCAGTTTATCTGCATGTACGTCGTAATACTAACGTCACGGTTGAAAACGCTAGCGAACCGTGAAAGACTGTGCCAGCTGCTAAACGCGCTGCTGGTGCTGCGCGAGCAGGTACTGCAAGGATCAGCGAAGGCTACTACTACATTTCAGCAGGGTTTG…
Gr51	0.039589	0.2967	2.015	ATGCAGGTCCCACGCTGGTTGATCGTTCTGCAGAGCGTTGTGCTGAAGTTTCTGTTCGCCATTTTGCCGCTCAGTTTCGACCGCCATCGTGAACGGTTTCGAAATCGAACGAAAGATGTGATCCTATCCATCGTGCTGCTGGTGCTGTATGCCATCGTCGGACCGATCGTCTGTGTCGAGCTGTACGTAATGAACATAAGCGTGGAAAATCAAATAACAAACGCGCTGAGCGCATTCCAGTTCGCTTTCGTGTACTTCTTCATACTGATTGTGCAAATAATATTCATCAGAAAGAAAGCATGTCTGCACGTGCTGTTGAATGAAATGTTTCAGCTGAAGCACGTGCTGGAGCGTATGGTCGCCCGCTCGATGCTGGAGTTTAGGCTGTACACGTTGTTT…
Gr52	0.040345	0.4268	0.815953	ATGGACTATACCCACAAATCGTGTGTCCCATCGCTGGATGCCACATTGAGTGTTGCAATGAACGTGAGCAAGTGGTCCGAACGGTTGGAAAGGTGTATGTGGTCCTTTCTACTAGCATGCGGTACATTTCCATTGCGATTTGATGCCGTCGGACCGGGACGATTCTTCACCAGCCGCAAACGTGCGCTGTACTGCATCGGAATAACCGTGGTGTATGCCGTCCTTAGTCCTGCCCTAATGTATCTCATTTACGAGCATGAACGGATGGCAAACCTGGTTTACCTGGTGAGCATGCTGAACGCGGCGCAGCTAAGCTTCATCTATCTGTTCATGATCGTGGTCAATGTGAGGATGCTAAGCAAAGCGCAGGGTCTCGCCTCAACGCTGAATGCATTGTTC…
Gr53	1e-05	0.001	NA	ATGCAGCCGATCAAATCGTTCTACCTGTTCTCGAAGCTGTTCGGGCTGTGCCCGTACCCGCTCGATCCGACCGTACCGGTCAACACGCGGGCCAGCTACGTGAAGCAGCTGCTGCCAACGTACACAGTGCTGCTGCTGTACTCTTCCTGCCTGGTGAGCATCTTCTGGCAGAGTGGCAACACGTCCGACATTTCCAACGCCGCTAATTGGATACAGTTCATTCCCAACTCATTCGCGTACGTCTTTTCGCTCGTCTTTGCCATCCGGCATCGCACGATGGCGAACGAAATTTTGACCACCTTCGCCATCGCCGACGATAAGCTGCGAACGCAGTTTGGTATTTCCTTCACGATGCCAAACGTCAAAATGAGACGCGTGTCCATCCTGGCTTGCATTGTC…
Gr54	0.026146	0.2806	1	ATGAAAGTCGAAAATATTGTAATTTTCCTTCATAATCTGCTCGGTGGACCGATAGCAAAGGACGATCATCGCTTAACACCGCTCCAGATGTGCATCTACACTACAACGGTTATCGGAACCAGTGTTGCATTGTTTACCCTTTGCCTGTTTGATTTACATCGCATGCTGTACTCGCGCGATCTTGTTTTGAGTGTTATCGATCTGCTAATGTTGCTAGGGATTGCAACAACCGTACTGGCGATTCAATCTTCCACAGTGATAAAGCATTTGACCAAATCACGCGTTTCCATTTTCCAGTGTCTTGACGATATCGACGCGCATCTCTACACGCTAAACATAGGCGGCGAGCCTACCCACAACCTTTCAAGAAACTGGCTCGTTGCTGCCGTTGGCGCAATC…
Gr55	0.031712	0.2021	0.474377	ATGAACCATCTGTATTTCTACTATCTGCTGGGAGTGATGAATTTCCGTTACGATAAAGCGAAAGAATCGTTTACCAGCAGCAAAACGTTGACCGCACTCAAAGTGGTGCTTCATATAGTTATTCCAAATTCGGTGCTGTTGGTAATTTCGCTCATAGGAACAACGGGTATACTACTTACCATACCGTCCGTACAGGTGGTAGCGTTTGCCATGCGCGTCCTCTGGACGCTGCTGACGATGAACATTACCATACTGCTGAACTATTACTTTACCGGTACAAAGCAACGTGCACTGCTAACCGAATGTGTGGCATGCTTGCGAGAAGCGAAAAGCGAAAGTACAGTTGAAAGTGCTCAAAACAGTCCGTTTCGTGGTTCAAGGATCGTGCTGGGCGTGTTC…
Gr57	0.017741	0.7682	0.776732	ATGGAGTGGGCTCGCAAGTGGTGGTTGGCGAATGCCTTCATGGTGCCGTCAGTACTACGTGTTCTATTTGGACTACCAGCAGTTATTGTTGTCCAGCAAACTTTAACGTTCCCTGGTAGCGTATCAGGGCGGATTTCCAATTTCGCAACTGCACACCCCAGCGCCTTTCGAGGACTGTTTACGATGATGGTTTTGCTATTGTCGTCGTGCGTTGGTTTTGGCACTTATTGGCATTGGTCTGACGAAACGTCATTGACAAATGGCATAATTGCATCGAGCGATTGCCGCAGTCAAAACTGTGCTAAATCAAAGCGAGCCTTCAGCATGGAAGTGATCGTAGCATTTGTATTGCCTTTGCTGGTGACCGTCAACATCTATCTGTACCGCTGGAATAATAGA…
Gr58	0.043672	0.3684	0.222022	ATGGCGAAGTTAGATCTGATGGTTTCTGTAAAAGGTGTTTGGGAGTATATTATTAGGCATGAAAACATGTATGACGTAATAAATTTGCATTTGATAGCATTGAAAATATGTGGCGAGCTTTTTGTGTGCCGGAATAGAAGCAGTGGCCAGTTGTATGTGTCGTGGAAAAGTTTCGCTAGTTTTATAGCGCAATTGATCTGTCTGATAATGCTTGTAGCTGGTGGATATTTTGCTCAGCGGTCATATGGCAAGGAGGACGCAACCTATCTTCATCGGGGAACCAGTATACTGATAAGATTTTCGGGAGTGTTTGCTGTAGTAATTGCCATCAGTAATGCAATCGTTGGAAGAAAAATTTGGGCCATCCTAGACTGCTTCGATAGGTTTGACAAACGTATG…
Gr59	0.010384	0.1184	0	ATGAACGCGTTACAGTCAGTTAAAAGCTTTTTCCTTCCCACGTCATCCGCCGATTGGTGGGTTCAGTTCAGGAAATGGGAACATCTATGCTGCCCGAAACAGCCGACAGTGCGATTGGTGTTTCTGTTTCTGTTTTTCCTGGTTCTGGAACTGACCGTCTTCGCAATAACGTTGCTGTACGTTCCTTCGCGTATGCACACTGGTTCCTTTTTCCTGGACAACGGAGTACCGGCGATCCTGATCATTGCTACCACTGGGAGTGTCGTGAAGCTATCGCACATGCTTTCCCAGCGTCACCGAATTGGTGCCATCTCTGACACGCTGCAACAGTTTGATCACACGATCCAAATGCTAGACTTCCGAATGAAATGCGATGAAATTGTTTATTGGACAGCAGGA…
Gr60	0.028807	0.4367	1.36733	ATGGGTCAACGAGTAAGCAATTGGTTTAACGCGGAGCCACGACACCTGTTTGATGTTCTTAAGTATCATGAACTGTTCTGTAGCATACTTGGAATAAACATTTACCAATATGTTGGCAATCCGGCGAACGGAGAAGCGAGGCTTAGTACTGTGAAGGTTGTAAATTTTGTGATATTGAATCTGCTGCTTGTAGCTGTTGCCGTTGTACATGCAAACATTCCGTACGATCTTCTAAATAACGGATCCATAATTGTGACGTACGGTATAAGAACACTACTTGTTGGAGGCGTGTTTGGAACGTGTGGCGTCATAATGATTCATGCTTGGAAGTGGAAATCAGTCATTCGTGTTTTGCAAGAAATTCACCAAATAGATCTGAAGGTAACACAGCACATCCTG…
GrNew	0.034789	0.4867	0.555818	ATGGAAGCAGAGAAACATTTTAGGAGCTTTTTCAATTTCTATCGACACCATCAGATCGATCCAACGGACAAAACTAATCCGTTCAAGTTGAACCCCTACCGTCACAAGCTGTTCATCATCAAGAAGCTGCTGATTCTGCTGCTCTGTTCACTGTTGGGAGTGTATGGCAAAAGTTTCGAGACCAATTTAATACCTAATCGCAGTTGCATCAATCGGTTGATCAATTGGTTCTGCTTTACCTCAACACTGTCAACAGCTGTAATCGTTGCCTGGGAAGCGTTGGCAGGATGCAAGGAGGATGTGAAAATATGGAACACGTTCAACGAAATCGAAACCGCCCTGAACATTTGCAATCAAAATTCAAAGGACATCTTTTCGAAAACTTGCCGTGTGTATAGT…

## Sheet: Table S1c
Table S1
c) evolutionary rates of Ir orthologous groups
	protein distance	dN/dS	dR/dC	An. quadriannulatu CDS
Ir101	0.022336	0.1484	0.767674	ATGAAGCAAGCGTGCAGTTGCGTCCTGTTAGTGTTGCTGTGGCAGAGGGTAACAGCAGTGCTGGATCCACTGCGCCACAACGACTGCCACTCCCGGGCTGTGTCGATGGAAACACAAATCCTTGACAACTATCTGACGGACCAGCACACCGTCACCGTGATAGAATCGTGCACGGAAATTCCAATCATGTCGCCATACTGTCTGCACAATCCGGTCCCGCTGAATGCCTTCACCCTTCATCGTTTTCAGGCGTTCGTACACCAATCGTTAGAGCACACCACCCAAGAGCTGGAGTATCGTACGAGCGAGTGCTTCGTCGGCTCGGGCCACAAGGACGACCTGCTGACGGAGCTGCTGCCCTACCTTTCGGAGTATAACCCGCTTGCCAAGGTGATGCTC…
Ir133	0.056715	0.4562	0.70514	CTTTGTTGTGCTTCAAATAATGCAGTCGATACGCTCGTAAACATCACAAAGGGTATACATAAAATAGAAACACCTTCCGCCAAGTATGAGCTGTGCCTCATCACACACGCAACCGATCCCTACTGGAGCTCAGTTGTCGACGGCTATCTAAGCCACTTCTTCAGCTATCCCCGAGTCTTTCTTAACGCTGTCCAACGCAACGTTCAGCTGCACCGTTGCTCGGTCTACCTCATCGTAGCACCGTTGATCGAGGGCATACAGCTGTACGGCTTGCTGCAGAATGTGTCCGCCGGGCGGAACTGGAACCCGGCCGCCCACTACATCGTAGCGATCAACGATCGCCCAACGCTTGCCAGCTTGGTGAACGTTTTCCGTGCCTTTCCACCGCTCGGCATACGG…
Ir134	0.032563	0.2189	0.474377	ATAGCCCTCCAGGCACAAAGCGACGACACACTGTCCCAGTCAGTGTTAATCACCCTCCGACACGTTACAACTCGGGCCGAGTTTCTCGAACGTCCCTCGGCCGGCCAGGAGCTGTGCATTTCAACATCCGCAACCCATCCGCACTGGAACGATGTCCTGCAGGCCTATCTGCACGAGTTCCCCCTTTATCCGCGAGTACTAACATCGATCGAAATGTCCGACGTCAAGCTACCCAAATGCTCGCTCTATCTCCTATTCGAACCGAACGCATCGGCCAGGCAGCTATTCCTGCTGCTCAAAGCAATCTCCAGCAACAGCAACTGGAACACGCCCGCCCACGTCATCCTGCTGACGGGCTGGATCGAGCGGCCGGATCAGTTTAAGACGCTCTTCAAAGTA…
Ir135	0.027941	0.1451	0.158462	GGAGTTTTGGGGACACAATCAGCTCAGTTCAGCCACAGTAAGCTACGAACCTTCGCAATGGTTCCACCACCGTTCGATTGGGCCCTCCTGCTCGTCCGCTTCGGCCTGCTGGCGGCAGACAGCTCCCCGAGTGCGAATGCAGCCCTCGCATCGCTGGCCTACCTTACGGCACACCCGGGAACAACGCTGGAACGGCCAGCCGCCGGACAGGAGCTGTGCATTGCTCCACCACCCGACAACGACGCCTACTGGAACGACGTACTGGAGCGTTATCTACACCACTTCCCACTGCTACCCCGTGTACTGACCCGTACCAAGCTGGGCGACAACATCCCACTGCACCGCTGTTCGCTCTATCTCCTCTTCGAGCCAACGTCCCACGCGCGCCAAGTGTTCCTG…
Ir136	0.071904	0.4688	0.637314	ATGTCCTCACCAAACAGCACATTCGTACAACTGTTCACTAACGAACGTGCAACAACTGCAGCATTGCTGATAAACGTTTTAGTACGCATCATCAACAAAACGGATCGATTCGGATTAAACGCCGTGGCGCTGTTTAACTTCAACACCCATTGCATGGACCATGTTCCAGATCAACTGCTCAAACAAATCTCGACGATCACGCTCCTCAACTACGACAGTTCGCCGCTGATCAAGGACACATTTGAACGGCCCAACTTTTTTCTACACATACACGGCTATAAAGTTGCTGCGAATGTAACGACAAATGGCATAATCACACAACAGGTGAAGATGTTAAACTTGTACCGTCCCTTTGGAATAACAGAGCGAGTGGTAGTAGTGTTTGACCAAACTGTGCCG…
Ir137	0.04623	0.1692	0.327436	ATGACCCTGGTTGGAGGTATTCTTCTGGAACCAACAACTGCTGAATCTATCTTAGTTAGCTTCTTGATACGTGTCATCGTCGAGCTTCATCAAGATCATCCTAATCCAAGCAATGTTGGTTTGGTCAACCTTGACAGTCAAAACCTGAGCTACATACCAACAGAGCTCATGAAGCATGTAACAGAAGTCACCTTCTTAAACATCGATATTAACGAACAGCGTTCAGAAACGAAAGCAATTCACTACGCTCCAATACTGGTGCACGCTTTTGGCATCAGTAAGCCAAACGGACCAAGTGAAGAGTCGCCAATTCAATCGGAAGTGTTGAAAATCTTAGAGTACTTTAAACTGATCGAAAAGACCAAGAACATCATCGTCCTTCTAGACGCATACGGCGTG…
Ir138	0.052769	0.1746	0.762989	ATGGATTTATCGTTGATCTACACCCAAGAAGGCTCAGCCACTTCTGGCTTACTGATATCATTTCTGGTGCGTATAATTAACGAGCTGCACTGCGAACGATGTAGCCAATCCACGGTGGGATTTGTCAACTTCAATACACCGCACAGCTTTAGTTACATACCATCACAACTGATGCAGCAATTGTCAACCGTCACTTTCGCTAGTATTGATTTACGACAGGACGGTTGCCAGCTACAATCACTCAACACACCTATCATGATACACGCCGTAACGAGTTTCCACTGGATGAAGAACAAACTGTACATACTGAAGGACGTCCTGGACACACTGCAACACTTCGGGCTGTACGGCAAGTCCAAGAAGCTTATTGTGCTGATCGATATGAACCGGGTGACAATG…
Ir139	0.08661	1.2457	1.02572	ATGTCGTCGCGCAAGATAGCTCTAGTTTCCTTGATCCTTACCTTTTACAGCGTGCATACACTACCAAACCGACAGGCCGATATAGTAGACTATCTGGCTCATACGGCAGCCGCTCTACAGAAGCAACATTTCGGTGTGTTCAACTGCTGGTTGCTCCAGTTTTCCAACGGCACCAATCTGTCCCCGTTGCTGAACTCAATCGTACAGCGTCTAAGCAATGAGCATATCAGTCTGGTGCAAGCAGATCATAGTGGCCGACATATTCCCACACACCAAGAGCCCAACATGGTGATAATCTTGTGGGGAAACGAGCAGCAAATGCTTGACCAGTTTTACATCAATCAATGGTTATGGGAAATACCTTCGGATTGTCGCACAATTGTTTTATTTGAACCTGAG…
Ir140.1	0.068993	0.3642	0.579257	ATTGTCATGTCTCAAGCAATTGCAGTGGCTGTTTTCACTTACCTCGCCATCCTGGCACCTGATGGAAATGCATTTGATAGATTTCCTTTGCTTACCCCTGTCGAATCCAATATAAGCTTCATCATGAAAGCGTTTTTGGAGCTTCAATCACAGTGGTGTCCACCGTGGAGGTACAAAAAGTTCTACATCCTAAACTACAACTCTGATCAACTGTCGGAGGACATCTTAACCGGGATTTTGCAGCTAAATGGACCACCGTGGATTATTTCAACTGAGGCCAGTGGTTTGACCTACTGGACGTACGAAAATAATCGCTGTGCCGTAATTATGGTTAGCGGATATGAGCGTATGAGGCCAGCAAGGCCGCTGTATTACGGCAGCCGGTACTTCATATTTCAC…
Ir141	0.035908	0.6225	1.12653	ATGATGCGCAAAGCTTTGGCGTTTATTGTACCCTTGCTACTCCCGATGCTAATTTTCACACCTCACACGCAGTCCGACCCGTCCCGGCCCGGTGGCGATCGCGTCGGCCGACACATCCATCAGCAGTCGATCGCGTCGCACGAAACGCGTGTCGAATTTTGGACGCAACTGATCGCGTACATGGACTGTTCGCACGTGGTCCTGCTGGACAGCTTCGAGTTCTTCGCCAACCGGCCAACGTTTGCCCGGCACCTGTTTGCTCGGCTGAACGACGCTGGCATACGGGTGTCCGTCCAGCGTCGGCTGCGGGGGGTGAGGCGGCTTCCATCGGTGACGCACCGGCTGGCTATTATCGTCCCGATCGTGATGAATCCATCATCGGCGTTCAACGCCGAGCTG…
Ir142	0.062029	0.3871	0.540469	ATGCTTCCAACGATGAACGACTTCAGTTCAGTACGGTGCACCACAATGAACACGACGGTTCTATTCTCTGTTCTGCTTGCAGGACTCCTTCAAAGCCTTTCAAACAAACATTCCTCGCTGTATGCAACAGTGGGAAGACTGGCCACAGAAGCATACAGCTCACGATATCATAGTGTAGTACAGGTGTATGCTGTAGGCAGTCCAGATGAAGCGTTTGGTGAGTGGAACGCGTATGTACCGATGATAAACCTGCAGGATCCTTACACAATCCGTTGGAAGCTGGAAAACGCATTTGTTATCGTGAAAATTTCTAAGTTTCTAACACTCAACGTACTACGCTCCATTCTATCACACGCACGAGATGTTGAAAAGGTTTTCCTTGCAGTAATAATAGATTCC…
Ir100a	0.041823	0.2038	0.512316	ATGCGTTGGATCTGGGCTGCCGTGGTGGTTGTGGTACTAGCAGCTGCTAACCTTTCGGCCAGCGATCCCTCAACCACGCTATCTTTCGAAAGCCTTTCCTTGCAGCAGCAGCAACAGGAAAGCGACCAATCCGACGCACTGATTGCCACCATCTTCGCCACCATCAACCATCTGGACATCGTGAATGGTGTCGCGGGAGCAGCGGAAACTCAATTGCTGCACCATCGCACCGTCCGGTGGTTCGACGGGGAACCGGCGACGCTGTGCAGCGCCCCACCCGCCAGTGAGCATCCGGAGTGCTTCGCCCCACCCGAACGTCCCACCGATCGGCACCAGTCGGATGGAGCGCTGGCCGGGGCAGGCCTCATCCTGTACGGTTCGGTGGCGGAATTAGACCGC…
Ir100h	0.059707	0.2332	0.481	ATGCCGGAAGCGGTTGTGCCGTGCTGTCTGCTGCCGCTGCTGCTGCTGACGCTCCCATCGCCTGCTGGGTCGCTGCCGGCTGGCGGTGTTGATTTAATAGCCCGCACGCCGTACAGCCTGGACGCCGGCAGTGCCGTTCGCGCCCGGGAGCGTTTGATTGCGCTCGAGCGCCGGTTTGTGCAGCAGCAGCCCTGCGCCGGGCTGCTGATCGTGTTTGTGCAGCTTCCGGGGTACCTCGCCGGCGACACACTATCGCTCGCCATCGATGCCTTCGCGCCCGGCCACCGCACACCCCGGCTGGTGTTGCGGGGCGACGATGAAGCGGTCGCAGCAGCCCTCCCGTCCATCGCCACCCACGCGGACCGTGATTCGTACTGTGTCGTGTTGGTACTGCTGCTG…
Ir100i	0.008627	0.1342	0.284759	ATGTTTACTAAAGGCTTCATTGTTGCGATAACGCTAGTACACATGTGGTTAGGCACGTCGTGCAGTTTGGAGCGTATGCTCCCCGAGGATACACTCATAGGACCGTTGGTTGAACAAGTGATGCGTTCGCTGCTGTTGCGCTACTTTCGAAGTGCACGTTTGCTTCTGCTTGGTTGCTATAGGTTCTCCCTTCTTGAAATTCCCCTACTGACATTCACACACGAACTGGCGGATGACGGGTTCATGGATTGGATTCAACCGACGGTAGAAGATAATGACCAGCTCATCCAACGCATGAACAGTACTGGTTTCCTAAGTGCTCGAGACAATCTGTTTGTAATGCCGGACCATGCCGAAAAGCTACACTTCTTCAATCCCTTTCATGCAGAGGAAACGGAA…
Ir21a	0.022478	0.1824	0.297172	ATGTTCAAAAGGATAGTTTTAGCTGTAATTCATATAGTGTTTCTGATAGTGGGTACAACGGCGTTCGCTTCCCTGCACTATCCGGAGAGTTTCAATCAGCAGCTCATCCGCTACAAGGGTCGCGACTCATCGAACGGGTACTTTGAGCTTGCCAGTGAAGCGTACTACACCGGTGCGTATGATCTCGCGGAGGAGCAGAACGAAACCACCACATGTTTGCGGGCCGACTGTCGGGAGCAACCGTACAGCTCCCCGGTAGTCCGTGACCGGCGCCGTGTAGATCCCACCTTCTACGGACATCCGAAAACGCGGGAACAAATCTGGGAGCGCAACTTTGCCCACGTCATCGAGGACAATCGGCAAACGCTCTCGCTAGTGACACTGCTGAACAAGATCATC…
Ir25a	0.00208	0.1111	1	ATGGATCCTAGGAACGGAAGGCGTTGGCTGGTTTTAATCCCTATACAGCTTGCATCATATGCAATTATAGCGATCATGGGACAAACTACCCAAAATATTAATATATTGTTTGTCAATGAGGTCGATAACAATTTGGCTAATGTTGCTGTTGAAGTCGCACTGAACTATGTTAAAAAGAATCCTCAACTGGGGCTGTCCGTTGATATGATGTACGTAGAAGGGAACCGCACCGACTCCAAGGATCTGCTACAAGCGCTGTGCTCGAAGTATGGCCAGTCTTTGAGCGAAAATCGACCGCCACACTTACTACTGGATACCACGCTGACTGGAGTATCATCGGAAACGGTGAAATCGTTCAGTCTGGCACTTGGCATACCAACCGTATCGGCTTCGTTTGGA…
Ir31a	1e-05	0.001	NA	ATGAACAACACCGTCAGCTGGCTGCTACTATCTCGCAACACAACAGCCGACTTGCTGCCGAGAGTGCTCTGGAACACGGCCGGCATTCAGATGAACTCGGATCTTGTTACGGCCATTGAAACTACCGACCATCGAGGGGTGTTTAATCTGTTCGATATCTACTCCAAGGGTCGCCATCTTTGCAAAGATATCTTCCAAACGCTGCTGGGAACGTGGAGCGCTGACGGTGGCTTCCGCCTGACGCCCAACTACAGCCCGTACAAGATTCGGCAAAACTTTAACTTCCTGCAGCTCCGGGGAGTTACCGTGATCGATCGAGAAAATGTAACATCGGGCAAGGTCGATCAGCTGTTGGGTGAACCGGGACTGACCAAGGGCATCGTCGCGTTCGTTAAGTAT…
Ir40a	0.02198	0.148	0.908478	ATGGGTGTCGGCAGGAATAGCAAGTATAGCCTAGCTTTGGTGCTACTGAAGGTCGCTTTAGTTTGGGGTGCATTTCCAACGCAAAGAAATCTCATCGCCCTGTACGAACGGTCCAACCAGTCCGGCATGATTAGAGGCATATCCGAAATGGTAAACCTGCTGGCACCGAAATCGCTCGTAATTCTGGTGCAAAATGAGACGAAAATTGACCGTCTGGATAAGCTGACGGTGATGATCCACCACCATAACATCCCGACCTGTGTCTACTACGATCTGGAAGCGTACTTCACCTTGATTGAGGAAAATCTTAAAAAATCGCTCGAAATCACTTCGCTCATCTTCTGCCATCCGGAGGACATGCTGCAGGACATTACCGACAGGCGGTTGGCCCACCGGCTC…
Ir41a	0.023889	0.2883	0.346934	ATGAACTACAGTGTGGAGCTTTCGGAGCTGACGCAAGGCGAGCTGTTTCACTTTGAGTTGAATCGGCTGTTGAAATGGATCTTTCTACAGCATTTGGTAAGCTTTTTCTGCACCTGTATCGTGGTGGGCACAGGCAGCTCCGGCCATTGGACGGCCGCTACCGAACAGTACCCTCATCCGGTGATGGTAGTAGCCCTTTCCCGCAACGACGAGCTCGACGTGCTGCTGGACGCTATCGAAAATGGATGCCAAACCTTCATTGTGGCCCAATCGACAGCGATCGAGTTTTTGGATGCGTTTCGCTACGTGCATGATCGTGCCACCGTTCGCTACCCGCACAAGCGTGTCATCATCCTAACCGATGACGCAGACGTGCAGTGGCGACGAACCGTTTTCGAG…
Ir41b	0.025233	0.1489	0.644435	ATGGAATTGGCCACAGATTTGCTACACTTTACCAGTGCTTTTCAACTGTTCCTGCAAACATTAGCCCTGACGCACCTGTCCGGACACTATAGTGTTTGTGTGGTGCGCAGCATTCACGACGATGTTCGGTTGGAGTTTCCACGCGCTATCGTAACCGTTACGCTGGAAGCACCGGCCAACACCACGGACACCACGTTCGGCGATCGCTTGGTGCGCTCCATCAATGCCGGCTGTGAAGGGTTTATGGTGCTGGAAGGGGCACTGTTTCCATTTCTGGACCATTTCCGATCGGCCCACGAAGCAGCCTACTTCCGAGCGCATAACAAACGTATCATTGCCACTGTGAGGCTTGGTCTAGCGGCAAGGGAACGGTTGCTACAGCACGATACGATGGAAGTT…
Ir41c	0.038777	0.2219	0.815953	ATGGATTACAAGATGGTTAACTTTCTACCACTGGACAACTTCAACACAAGCCTGCAGTTTCTGCTTACCCATCTGTTGCGGCTCTACTACAGCCAACACTATAGCGTGTGCTTCATACGATCGTTCCACGACAACATCCCTTTTACCACCGGAGAACCACCATTACCGCTGGTACATATTGTGCTTGAAGATGAAGATCTTACTGCTGCTGCACCACCCAATGGAACAGCATGGGCCATCAAGAAGGAAGAATTCTGCCAAAAGCTACTCCAAGCCGTGGACACCAACTGTGGCGGATTTGTCGTTACCGAATCGACCCTATTTCCGTTTCTGGAACACTTCTACGAGGTGCACAAAAGGGCAAAGCTACGTCCGTCGCCGAAGCACCTGATCGCCATG…
Ir41n	0.039183	0.2764	0.478603	GAAAATCTTACTCACTCATTACTTCACCAAAGCATCATCGCTTCGGATGATATTGTGGGGCTTAATTCGCTGGTCAATTATCTTGTGATGACCTATTTTGCCCATTTTTTCGGAATTTGTTTAGTAAGAGCTCGGAACGACCGTTTTTATCATACTGCTCCGCTCCCAACGATCGTGCTAGTGATTCAGGATAACGATGACTTCGAAAAGGCTCTTGGTGTTGCGGTTGACATGGGATGTCAGGTAGGAATTGATATTTCATTTATTGTAACAGAACACGCGGCGGGCGCTTTTTTCAATGCCTTTCTGCTGGTCCACGAAGCAGCACTGCAGCGCTCGATGGAAAAAAGAGTTCTGATGCTGCTTGAAAGCAGTGACTCTCCGTTTCTCTCTACCATA…
Ir41t.2	0.028422	0.2292	0.303952	ATGGAAGCGACAGTGGCTCAACTAGGGCTGAACAGTGGTGTTCCAACTCCGACGATGAGTGTGTTGATGCGTTTTCTGATCCTTAAGTATTACTCGCAATACTACAGCTTCTGCACGGTAGGAAATGATTTTCTCCAAGATGTACCATTGAGCAGGATTGTGCTGTCGCTATACGATCAATTCAACACCAGTATGCTCCACGCAATCGACAACGGCTGCCAAGCGTTCGTGGTTGACGAACAGGGTGCTGAACGTTTTCTCGATCTTTACATGCCAGTGCACGATTTGGCCCGTCAGCGATCGTTGGATAAGAGCTTGATCCTCCTGATAGCGAAGCGAAACCAAACGCACCTATTCGATCGTATGCGAGTGCACGAAGCATTTCGCGAATTGGCGAAC…
Ir60a	0.020248	0.1112	0.899394	ATGTTCGTTCAGTTCGTTGGTGCGCTGCTGCTGGCACATTTGCCGTCCAGTGTTGACGGCATCGTGTACGTGCGGATAAGGAACGAGCGCGGACCAACGGCAGCCCGCGCCGGCATCCAGTGTCTCGAGCTGCTGAGCCATACCTACTTCCATATGCGCGAAACGACACAGATTGAGAACATCGTCATCTTTTACCTGCAAAACCTGAGCTCCCCGGCCCGGGAGATCCTGCTCGGATATCTGCAGCTGCACCACACCGGTTACGACATCCACGAGGACGACGATGATGATGACGAGGACGGCGAACCGGAGTCCCAGTTTCAGCTGAAGCTCATGTCCGACTCGGTGTCGTCCGACGACTTGCGAAGGGCACAGTTCATGGACCACAAGCAGATCGAC…
Ir68a	0.015749	0.1159	0.452715	ATGTGCAAAACAAGTCGCTTGGTTTGGATCCTAACTGCATTTGTGCTAATTCTTGGTGTTAAACAGTGTGCAAATAAACAGCTCAATAGTGCAACTAAAGGAAATGATAGAAAATCATCACAATCTATTCATCATGAGGAATACAGCACGGATCTACACCTAGAGACGTTGTTGCTGGAATTAGCTGCAAAAATGGACTATGGCCACTGTTATGTTGTGCTGTTTGATGAGGTGTATGAAAGTGTGTTGAATGCAGCATTCTTTCGCCAAATCCATCGTGCTGCTCGGTACATCGTAAAAATCGAACAAGACGAAGACACCTTCAATCCCCGGCCATCCTTGAAATGCATTCTAGAGAGTACTAGAAAGGCTGGCTGCGGGGGTTACATATTACTGATG…
Ir75d	0.028456	0.2774	1.07765	ATGCACAGTTATTACGACGAAACAATATCGCATCAGCAAGAAAAGCGTGATGATCGTGAACAGAACCATCTTGCTGTTGGGTTTTCCGACGCTCTTGGGACTCTGTTATGCTATGCTGGACACGTGGAACCAAAATCAAAGCATGTGAAGTCAGTGACGGTGATTAGTTGCTGGGAGGCAGAGGAACGGTATGACTTCTTTTTGGCGGCAACGAAAAAAGGACTGCTGGTGAAGTTTGTGGAAGCAACGAGCAAAGAAGCTTTAATAGCTATACATCCTAATCGAGTATCTCAAGTAGGCCTACTGATCGATGCATCGTATGAGATCGAACCGATCTCGAAGCTGTGGCAGATGGATCAAATACTGAACAAGCTTTTGTATGGGAATTTACACTGGTTG…
Ir75g	0.033591	0.2609	0.797826	ATGACGAAAGAGGCCGTCGAAAGCACCAGAAAAGAACCACGAATTATTTTGCATAAAGAGCTCATCCACCAGCTGCACAGCGCGAGGAAAAATCACCCAGCAAGTATGTCCTTCCTGAATGTGGCCAGCTTCAACGGGTCGAAATTCGAGGCCTCACTTCAGTCGGTGCATGTTGGCGTTGGTTTGATGGCCGATTTAAACTGTGGCGGGCTGGCAGGTGTACTGAAGGCGCTATCCGTAAGGGGCTTCTTTAATGGTGCACGATTTAGGTGGTTGTTGGGCGGTTTGGGGACACTGCAGCAGAGTAGGATGTTTTTGGAGAAGTTCAATATTACTGCGTCCTCTATGGTGCTTCTCACACTGCCTATGAGGACTAGCAATAATGACAAAAACTTTGCA…
Ir75h.1	0.05988	0.242	0.504249	ATGAAGGTGGTTGTTTGTGCCCTGTTCCTGCTAGGACTGTTAACTCCAACTCGATGTTCCTCGCGAACGCAACTGATCGAAGAGTTTCTGGAGCAGCGTTCCATTACCAGCCTGCTGTTACTCCACTGTGTCCAGGAGCCGGTTGATCAGGATGTGATCCGCATCGCCTCAGCCCTTCGCCAGTCATTCCATGGAAGCGTGTACTACCTCGACGTTACCGGCACCCACTTTCGACGGCACTTCCAATGGCACATGTTTTACGAGCGCTACAAAACGGCCATCACTCTCAACCTGGAGTGCTCTGGAATGGAGTCGGTGCTGAGTCACCTGTCCGATAATGCCTACTTCAATGGCACCTTTCATTGGCTTATGTTTGGTGGACGCAACTTTGAGCAGGTG…
Ir75k	0.019356	0.1469	0.464154	ATGGACAAACCTCGATATCTTCAACTTCTTGTACAAAGTTTAATAGTGCTGAAGGTGCTAACCGTTAGCAATGGTACTCCTCCTCAAGCAACTGCTGTTAACCCGTTGTCCTCCCAAACGCAAACTGATCAACGAATTGCCGCCGTAAGAGATCTCCTTGTACATCTGGACCGGGCCCACCAGCTGCTCGTGCTGACCTGCTGGTCACCCTCCGTTCGGTATGCGCTTTGGCAAAGCGTACGCGAATCAACTGCCACCTCGCACCGTGGCACTGCTTCCGTTCGCTTCGCTCCAATCGATCAGCGCCATCTTCCCTGGCACGATCCTAATCAGCATCAAATCGTGATCGTACTCGATCTATCCTGCTCCGGCACGGATCGATTGCTCGAAAGTGCACGG…
Ir75l	0.022647	0.2328	0.64069	ATGGGCGGAAGAGATAAACAAGATTTAATTCTGCCCCTGATGATAGCGTCCCTGTTGCTTTCCGGCCATTCCGTTGCCGCCGCCGTGGACGCCTCCATGGTCGGTGCCGTTGGAGCATTGCTAAAGCTCATCGGGACGCCCCTGAAGGTGACCGCTTTTCTTGAGTGCTGGAATGAAGGGGAGAAGCTTATGTTTGCAAGGATCGGTCTCTCCGGCGGTCGTCATTTGATGCAGTTCGTTGAACCGAGACGAGCATCACTAGACGCACGGACAGATGTCAAGGATATGGATAATTACCGGAACGCCACGCTCGATGAAGATGCTGAAAGTCACCAGACGTTGGTGGTGGTGGATCTACGCTGCAACGGGTCGGAACGACTACTAGCTGAGGCTGGGCAG…
Ir76b	0.012302	0.1066	0.298593	ATGGACCGATTCCCTGTGATGATGATGATGGTGCGTTTTGTTAAGCCGTGCGCAAGAAGTTACGCGCTGTGTCGTGCCGAGCGATGGCCCGACAAGGATCATGGCGATCCGCACCGACGGCGTTACGGCATGACGGCGACGGTTGCTGTGGCCCTGGCGATGATGATGGTAGTAGTGGCCATCACTCAACTCGGTGTGGATGCACAGGGTATTGCACCGGTCGAATGGGAGAGTAACGAGACGACGGAGTACTACCAGCTGGAGATGGATGCGAGTGCGGAGGTGAAGGAGCGTGAAATGCAGGAACTGCGACGCCGGTTGGCTGGCACAACGTTGCGTGTCACCACACTGCAGGACTGGCCCCTCAGCTACACCGTCAAGATCAACGGCACGTACATC…
Ir7h.1	0.051945	0.223	0.582602	ATGTGCAACGAACACTTGCGTTTCGTCATGCTGCTACTGCTGCTGCTGCTAGTGACGCTGCAACAGCACACGGCCGGCAGTGCCATCGCCGACGACCAGCCCTCTCACATCGACCGCTGGGTTTCCTGTATCGGAGAGATAGTGCTGGCCAATGCCGACACCTTCCGGCACGAGCTAAACATCTTCGCGCTGGGTGCAGGGGAGACAGAAGAGGAGAGCCTACATTTCGAGCACGATCTGCTGGATCGACTCTTGGCACGGTTGGTGTACCAAAACGCCGGCAAACAACCGTTCACCTTCAACCTCGCGCCGTACGATCGTACGGTCAGCTACAACCAGCGCAACCTGGTCCTGATCCTGCTGCACGATCTGCTCCAGCTCGAGCGGCACCTGCTGCCC…
Ir7i	0.049283	0.3948	0.7372	ATGAAAGTACTTTTAATGGCGTCCCTCTGCTGCATTGCGACCAGCTTGTGTGCCATGGTACCGGTTTCACACCATCACCGGAACAAGTACCATCACCTAACGGTTCCGATTGCTCACCATTTCAAGGACACTAACGTCCCGGTCGTATTTTGGCTAGACAGCCCAGTGTACGTAACGAATCAGTCCACTCAGCTCGATGCACTGCAAGCGATCGTGCTGGCCCATAGCGATTGGATGGTGGCGGTCTTTCGCAACTCGCTGCGATGCATGCGGTGCCGCACCCGTTTGCAGAACGTGTTCATAGCGGCAACGGCAAGCTCGTTGCAGACGTTACTCGCCAGCCTGGAGTACGAATGCTTCTATCCCACTGGGCGGTACATTTTCATCGTCACGGAGCAA…
Ir7n	0.030185	0.2471	0.81085	ATGCGGCTATCGTGGACGTGTGCCGGGCAGCTTCTGGTGCTGTTGCTCTCGGTGCTTCGTTTTCCAGCAGCAGCAGCCAATCTCGCAAACAACAAAACGCTAGCGAAACTCACCGGACAGTCCGCATCCTTCACCCACACCGAGCTGCTGATACGTGCGACGGCCGACATCCTACTGCAGCACTACACCACCTTCACCAGCAAGCAGCTGTACGTGCGCTGGGAGGATGGCGCTTCAGGCCCGCTAGTCGACGAGATCCTGCGACGCACCGCCACCCATCTGTCCGTGCTGGTCGAGCGGGATCCACCGGCGACGCCGGCCGACGGGCTCGACCAGTCCCACCACCACCAGCAGCTGCGCCTGCTCAACCTGCTGCTCGTGACGGACTGCGCCGAGTTC…
Ir7s	0.02407	0.1364	0.644435	ATGTGGTGGCGTCGTCGTGTCCAGCTACTAACAGCCGCCCTGTGGTTCCACTGCTGCTGCTGGGCCCGGCCGCCACTCCCGACGCAGCCGCTGGTCAACCTGGCCGACATCGTGGGTGTGGTGCTGCACACCCACTTCCGGACACCGTTCGCCACCACCCTGGTGACGGTGCGTAGCGCCACCCAGCGCGGGGCCTGGCTGCAGCAGGACCTGCTCGAGCGGCTGCTCGTCCGCCACGGCCAGGGCCAGCTGGTGGTGCAGCTGGAGGGTGTGCCGTCGCCGGCCCAGCTGCTGCACCGCCATCCGCCCTGGTCGCGCACGCTGCTGCTGGCGGAAAGCTACGACGCCCTGCGGACCGTGTTCGGCCAGCTCACGCCCGACCGGTTCGACTTTACCGGG…
Ir7t	0.032544	0.2306	1	ATGCGATCTGCAATCATCATCGCTATCATGCATTTACTGGTGCTGAGCGTACCTAAAACAGCCGGACATCTTCTGAACGCTAAACCATCCGGCAATCCTGCTACGGTAACCCAACCGGCATCGTTGCTTACCCCAATCGTGCAAACACATTACCGTGTGCCGGAAGGTTTCGTCGCTGTTCGCGTGCAGAATGGTGGCCACTCGAACCCGTCCCACCAGCAGCAGGATCTTATCGACGGGCTAATGCGCACCGGGCACGATTGGTTGGCCGTATCGTTCGACGATCTACCGGCAGCAGAGAGACGTCCCGCCTACTACGGTGTGTTTCTTGTCGCCGGCTATCGCTCACTATGCACGCTGCTAGATGGAATGACACCGGGGGCCTACCAGTTCGATGGA…
Ir7u	0.033715	0.1924	0.439924	ATGAAGCTGTTCGTAACACTGCTTGCCCTAGCCATGGTGGCACAGCATTGCTACTGCAGTGCTGGCAAGTTTATTCCGCTGGTCGACGCTGCGAGGGCAACGGAGCATCTGCAAGCGCCACTGAAGCAGCATTTTCAATATCCCACCTTTCCTGTTAACTTTCGTGCTGAGAGTAGTGAGAATGGCACCACCACCACACGCGAGCTGTTTGAAATTAACGAACTGATGCGCGAAAACAGTGGCTGGCTGATCGGTACGGTGAGTGGTCGGTTGCCGATCGTCACCAACCCGTACGCTTCGTTCTACAATGTGTTCTTCGCCGACGGGTACGATGCAATGGGGAAGATTTTGCAAACCTTAAACTACACGGATTACGACCCAACTGGACGTTGCCTGTTG…
Ir7w	0.037576	0.2999	0.66304	ATGCTGCTGTTTTGCCTCATGCTCTGGTGCACCTTCGCCGACGGTTGCACCGTGGAGCGCCGTGAAGAGGAAATGCCACCGGAGTTCCTTCAAAGCGAACCCACGAACACACGCTTCCTTGCCCCGGTACTTCGTGCGCACTACCGTGCCCGTGCGTTGGAAGTGCATTTTCGCAGCTGGAATGGCAACGACACCCAGCGGCAGCTTACACCCTGGCTGGGCGAACTCATCGACGACGCGCTGTGCCGCAATGCCGACTGGATGATCGTGTCCTTTGCTGATCTGCTCGCACCCGCCGTACAGCGTCGATCCGCTCACTACAGCGTGCTGTTGATGCTAGATTATGGAGCACTGTGCAGCTGGTTGCAGCATGGTTTAGACAGCGGAGCGTACCATTTC…
Ir7x	0.024153	0.1408	0.597572	ATGGCGCCCTTACCGGTATGGTGGACGAGTCGGTTGATGTGCTGCTGGCTGCTTTGGACAACAACGGCCGCTCGAGCGCAGATTCCACCCCAGCCGGACACGGATCAGCAGCTGCTGCCGCACATCGTTACCCACTTGCTGCAGCGCTACCTGCGTCATCCCTTTCAACCGGTCCAGTTCTTTCTAGCCGCTAACACAGCACCACATCTTCTAGCACAGCGCGATCTGCTCTCCCAGGTGCTGAGGCACACCAGCGGGCAGGCTGCAGTGGCGTTCGGCAGCACCACCGACAACCCAGTCGGCTTACGGGCAGCGGTACAGCAGCAGCGCTCTCGCGCCATCCTGTTCGGCGAAGACTTCGTTGCGTTCGAGCGACTGGTGGCGAACTTCAGCACCACC…
Ir7y	0.023764	0.2187	0.767674	ATGCACCGATGGACGATCCTGCTGCTTGCCGCCGGTCTGCGCGAGTGCCGCCCCGACGACAGCAACGGCGGCATCAAGCGGCTGGTCGTGCGCGAAACGGTCGGCAACCACTTCTCGGAGGTAATCGTGAACGCGCTCACCCGGTACTACGTGCAGAACCACTCCTCCACGCAGGTGATGCGGCTGTCCACCGTGAGCGACGGCACGCACGATCTGCAGTCCGACATTATGGACGAGGTGATGCAGCGGACGTCGCGCAGCATCGCGTACGAGTTCCGGTCGGCGTTGGGGCCGTCGCGGCGGCCTCGCATCTTCAACATCGCCTTCATCGACGGGTACGGTGCGTTCGAGCAGCTGTTCCGGTCGCTCGAGCCGGCCGAGAACGACTTCGCCGGCTAC…
Ir8a	0.01006	0.1892	1.25084	ATGGTAGGTAATGTAATGAAGAAAGTGATGGCTAATGCAAATGGAATATCGATAAAAGAATACTACATTCAATACGATCATGAATTTGCACCGTTTGGTGAAGACGAACAGTTCTGTGCAGCCATGTTTGAGGGAGTTTCAGTTCTGCTGGATACGACTTGGATTGATTCGAGATACCTAGCCAGTGCTGCAGAAGAGTTCGGCATTCCCTACTTCCACATTGACCTGTCCGTGCAAACGTATGTGAAACTGCTGGAAAGCTTTCTATTGGCGCGTGGTGGCAACGATGTAGTGTACATCCTGCCAAACTACCAGGATGCAGATGCCACGATTTATCTGCTCATAACAGATTCATATCTTCGGGCCATCGTCTTTGGCGAACTGGACGGTGATACGGTG…
Ir93a	0.012463	0.0565	0.361929	ATGGTGCTGCGGTTAGTTGGTCTTTGGTCGATACTTCTACTGCTGCTGCTGCTGCTAGTGCTACGACCCGATCCGGCTGTCGGCGATGACTTCCCGTCGCTTCTGTCCACGAACGCCTCCATGGGCAAGTTGAACATTCCGCCACTTTTGTCGATCATCCTCGATCGTGAGTATCTCGGCGCCGACTACGAGAGGACGCTCGACGAGACGAAGAACGTCGTGGAGAAGCTGATCCGGGAGCATCTGAAGAATGGTGGCCTGATCGTGAAGTACTACTCCTGGACGAGCATCAATCTCAAGCGGGATTTCTCTGCCGTCCTGTCGGTTTCGAGCTGCAAAAACACGTGGGACATCTATCAGGAGGCCGTGCGGGAGCGGCTGGTAATGCTGAGCATCACC…

## Sheet: Table S1d
Table S1
d) evolutionary rates of Obp orthologous groups
	protein distance	dN/dS	dR/dC	An. quadriannulatu CDS
Obp1	0.007343	0.0768	0	ATGAAGCTAGTGACCTTCGTGTTTGCTGCCTTGGTGTGCTGCTCCATGACATTGGGCGACACTACACCCCGCCGGGATGCAGAATATCCACCGCCCGAGTTGCTCGAGGCACTGAAACCACTGCACGATATTTGCCTCGGAAAGACGGGTGTTACTGAGGAAGCGATCAAGAAGTTCAGCGACGAGGAGATCCACGAGGACGAAAAGCTCAAATGCTACATGAACTGTCTCTTCCACGAGGCCAAGGTGGTGGACGACAATGGGGACGTGCATCTGGAGAAGCTGCACGATTCGCTCCCGAGCTCGATGCACGACATCGCGATGCACATGGGCAAGCGGTGCCTCTATCCCGAGGGCGAAACACTCTGCGACAAGGCGTTCTGGCTGCACAAGTGCTGG…
Obp2	0.06223	0.4901	0.633189	ATGTTGGTTCAAGATTCCCCACTGTTGCTGCTGGTGCTGCTGTTAGTGACGCAGTGCTTGGATGGGGCGGATTGTAGCACCACCACCACCCATCGGCCAGCGCCTCGCCGGGACGGACAATATCCTCCGCCAGCGACTCTTGCCTTTCTGCGGCCACTGGGCAAGCTGTGCCTGGAGGAGACGGGTGTTAGCCCGGAGGCGATCAAGCGATTCAGTGACGCCGATCCGTTCGACGATAATCGTGCGCTCAAGTGCTACATGGACTGTATGTTCCGAGTAACGAACGTGACCGATGATCGCGGTGAGCTGCACATGGGCAAGCTGCTCGAACATGTGCCGGCAGAGTTTGAAGACATTGCACTGCGGATGGGCGTGAAGTGTACTCGGCCCAAGGGCAAG…
Obp3	1e-05	0.001	NA	ATGGGACACGATTCGTGCTGGAGCTCGAGGTGGAGAGTGTTAGCTGCACTGGTGATTTTCCAATGTGCCATTCTAATGGTACGATCTGACGAACCGAGACGCGATGCAAATTACCCTCCACCGGAGTTGCTGGAGAAGATGAAACCAATGCACGATGCCTGCGTCGCTGAGACGGGTGCATCCGAGGATGCCATCAAGCGGTTCAGCGATCAGGAGATCCACGAGGATGACAAGCTGAAGTGCTACATGAACTGTCTCTTCCATCAAGCGGGCGTGGTGAACGATAAGGGCGAGTTCCATTACGTCAAAATACAGGACTTTCTGCCCGAATCGATGCATCTGATCACGCTCAACTGGTTCAAGCGCTGTCTGTATCCGGAGGGCGAGAACGGCTGCGAG…
Obp4	0.006571	0.0552	0	ATGAGCGTATCGGTGCTGGTATCGTCTTTAGTGGTGTTATTTTGCCTACAGTGTTTAATCGAACATATTGATGGAGCAATGACCATGAAACAGCTAACCAACTCGATGGATATGATGCGGCAAGCGTGTGCACCGAAATTCAAAGTTGAGGAAGCGGAGCTACACGGTTTAAGGAAATCGATTTTTCCTGCCAACCCAGATAAAGAGCTCAAGTGTTATGCTATGTGTATTGCACAGATGGCAGGAACTATGACGAAAAAGGGTGAAATCAGCTTTTCGAAAACGATGGCCCAAATCGAAGCGATGCTACCGCCCGAAATGAAAACTATGGCAAAGGAAGCGTTAACCCATTGTAAAGACACACAAACCTCATACAAGGACCCGTGCGATAAGGCTTAC…
Obp5	0.013284	0.0838	0.49866	ATGGCCGCAAGCAGATCGTGCTGTTGGTGGTGGTGGTGGGATTTTATACTGGGATTGGTCGCCTTCTTCTTTATTCCGTTCCCTTCTGTGGAGTGTGCGATGACGCGAAAACAACTGATCAACTCGATGGACATGATGCGTTCGGCGTGCGCTCCCAAGTTCAAAGTATCCACCGAGATGCTGGACAACTTGCGGGGCGGCATATTCGCCGAGGATCGCGAACTCAAATGCTACACGATGTGCATTGCGCAGATGGCGGGAACGATGAACAAAAAGGGCGAAATCAACGTGCCGAAAACGCTCGCCCAGATGGACGCGATGCTACCGCCGGACATGCGGGACAAGGCGAAGGAAGCGATCCACTCCTGTCGCGATGTGCAGGGTCGGTACAAGGAATCG…
Obp6	0.066271	0.3823	0.767179	ATGACTTCAAGCGCGTTCTACTCGTCGAATACCGTCACGTGGGTGGCGGCGGCGATTGGTGTCTACTGCCTCGTGTTTCGACCTGCACTAGTTAATGCACAATCGCTCACACAAGCCGATATGGATGAGATTGCCAAAGGAATGAGAAAGGTGTGTATAGCGAGACACAAAATTACCGAAGAAATGGCCAACTATCCCAGCCAGGGCATTTTTCCCGACGATAAAGAGTTCAAGTGTTACGTCGCATGCCTAATGGATCTAACGCAAACATCCAAAAAAGGAAAGCTCAACTACGATGCAGCAGTGAAGCAGATCGAGATCCTTCCGGAAAACTACCGGCAACCGTTCCGACTGGGGCTTGACTCCTGCCGCACAGCAGCCGACGATGCCACGGATCGC…
Obp7	0.013182	0.1335	0.27535	ATGTGTGAATATTCGAATACGCGCAACAAGATGAGCGTCCTGGTCGTCGTGCTCGTCCTGCTGACGATGTACATTGTGCTTTCGGCCTCATTCGAAATACCGGACCGGTACAAAAAGCCGGCAAAAATGTTGCACGAAATTTGTATCGCCGAGTCGGGCGCCTCGGAGGAGCAGCTGCGCACCTGTCTCGATGGAACCGTACCGACAGCTCCGGCCGCCAAGTGCTACATCCACTGCCTGTTCGACAAGATCGACGTGGTGGACGAGGCGACCGGGCGCATCTTGCTCGACCGGCTGCTTTACATCATCCCGGACGACGTGAAGGCAGCGGTGGACCATTTAACGCGCGAATGTAGCCACATCGTAACGCCGGATAAGTGCGAAACCGCCTACGAGACG…
Obp8	0.026475	0.2101	0.169625	ATGCCAAGCCGGAAACGATTGTGTCGATTGCTGCTGCTGCCTGCAGACCTTGAGCTCATTCCCCAAGACGCAACGCACGGTGCGTACGTGGTGCGGACGTTTGCCGACGCCACCGCGTACCGGGACGAGTGCGTGCAGCAGTACGCCGGGCGGGGCAGCTCGCTGATCGACTACATGCGCCAGGTGGCGCTGCACACGGACGACGCGGACAGCCGGTGGTGCATCGTGCGCTGCATCCTGCAGAAGGCGGACCTGCTGGACGGCGAGGGCGCACCGCACGAGGCGAACGTGCACGCCCAGATGCAGCACAGCAACGCGATCGTGGAGGACCCGGACGACATCCGCAGCGAGACGAGCCGGTGTCTGCGGGAGCCGCCCGCGTCCGACAGCGGCGGCGGC…
Obp9	0.007182	0.035	0	ATGTTGAAGTTTGTGGTTGCCCTCCTAGCCTTCACCGCGGTGGTGAGCGCCGAGTTTGTGGTGCAGACGCGCGAGGACCTGCTGGCGTACCGGGCCGAGTGCGTCAAGTCGCTCGGCGTGTCGGACGAGCTGGTGGAGAAGTACAAGTCGTGGAACTTCCCGGAGGACGACACCACCCAGTGCTACATCAAGTGCATCTTCAACAAGATGCAGCTGTTCGACGACACGAACGGTCCGATCGTGGACAACCTGGTGGTGCAGCTCGCCCACGGCCGCGACGCGGACGAGGTGCGCGAGGAGATCGTCAAGTGCGCGGGCAGCAACACCGACGGCAACGTGTGCCACTGGGCGTTCCGGGGCTTCCAGTGCTTCCAGAAGAACAACCTGTCGCTCATCAAG…
Obp10	0.007547	0.1636	NA	ATGGTCCGCGTGCTAATCGTGTTTGTCGCCCTGCTGACCTTCGCCGGGCAGCCGTTGGCCGTTCGGGGGCAGCAGGAACTGTCCGATTTGCCGGAAGTGAAGGGCTACAAGCTGCACTGCATCGAGTCTAGCGGCATTACGGAGTCGTCCGCCAAGAAGCTCGCCGCTGGTGAGTCCATCAAAGAGCCCGACCAACCGACAAAGTGCTTTGTGCAATGCTTCTTCCAAAAGCTGCGCCTGATGGATGAGAAGGGCGTCGTGCTGAAGGACAAGCTGGAGGTGTTCCTCACCAAGCTGATGGACGCGGACAAGGCGAAGGATTACGTGCAGCAGTGTGACCTGCGGCGCACCAATCCGTGCGATACGGCCTACGCCGTGTACGATTGCTATTTGGGCAAG…
Obp11	1e-05	0.001	NA	ATGATCAAACCGTTCGTCTGCATACTGATCGTGGCGGCCGGTTGCGCCAACGCCTTCATGTACAAACACCCGTACAACCACCATCAGGCGGCGGTGCTGGCGCACGAGCCGGTCGTACCGGTGGAGTTTGTCAAGCACACCACCAGCCCCGCCTTCCGGCCCGCCTCCTTCCTCGAGGTGATGGAGGTCGTGCTGGACTGCTTCAACACGCTGCGCATCCCGCTGCAGCGGTTCCCCTCCTACCTGTCCGGCATCTTCCCGGAGGATCCGGAAACGAAGTGCTTCCTGCGCTGCGTCGCCATCAAGCTGGGCGTGTACTGCGACGAGAAGGGTGCCGATCTTGACCGGCACTGCGTACAGTTCGGGCTGGGCGAATGCTGCGAAAACTTCTCCAACCGC…
Obp12	0.039953	0.7549	0.946724	ATGGCACCTGTCAGATATCATTTCGTGCTGTGGCCATTAATTCTGATCGGCGTTAGTAGTCTAGTACCGCCTGGCGAGTGCTTGGACATATCTAAGGTTACGCTGGATACTGCATTCTATTCCCTGTTTGGTTGCGCTCGCGATTTGGATGTCCCCGAGGATTTAATCGAGCTGTACAAGGAACGCATCTTTCCCGACGATCAGTTAACATGCTGCGTGTTCCGATGTTTCGGAATGCGGCTTGGTATCTACGATGACGTTAAAGGATTTGACGTGGATAAGCAGTACGAACGAGTGAAAGACCGGCTGTCGGTTGACGAGGACACATACAAGCGTGGCGTTAAGAACTGCATCAGGAATGTACTGCGAGGCCGTACGCTGAACAACTGCGAAAAAGCT…
Obp13	1e-05	0.001	NA	ATGAAGCTGTCCAGCGCGGTCCTGTACTTTGCCCTGCTTGCCACGGCAATGGTCTGTCGGGTGCAGGCGGGCAGTGCGGAGGAGCTCGAGCAGGCGAAGGAAATGTTGCGCGGTTTGGCGGCGGAGTGCAAAACGAAGGAGGGCGCCACCGACGAGGATGTGGAGGGTTTCGTCAACGATAAGATGCCCGAGTCGCGCACGCAGAAATGTTTGGCCGGCTGCATGCAGGAACAGTTCGGCGTCTCGAACGGGAAAGCGTTCCAGGAGGACGGTTTCATCGAGATCGCCAAGATGCTGATGAAGGGCGACGAGACCAAGATCGAGCTGGCGAAGGAGATTGCGGCCGACTGTAAGGCGGTGGCGAACGACGACCGGTGCGAGCTGGCGGTGGACATTATG…
Obp14	0.010825	0.1254	0	ATGAAAACGTTTCAAATCGCCACCCTAACCGTGCTGCTGGTGCTGGTGGCCGGTACTGCATCGGCCAAGAAAGCGTCCACCATCTTCGGCATGCCGCTGCAGCAGGATCCAGTGCCCGCCACCTCCACCTTCATCGTGTCCGACTTTCTGCAGTTCCTGCAAACGGCCGTGACCTGCTTCAACAAGCTGCGAATCCCAGAGGAACGGTTCCCGCTCTACCTGGCCGGCGTGTTCCCGAACTGTCCGGAAACGCAATGCTTCGTGCGCTGCCTGTCCGCCAACCTGAACCTGTACTGTGACGAAACCGGCTCGGATATCGACCGGCACTACCTGCAGTACGGGCTGGGCCAGGACTACAACTGCTTCCGCCAGAAGGCCGAGCAGTGTCTGGCCGCTAAC…
Obp15	0.041174	1.0862	NA	ATGTTAACTATTGTAGTAGCTACATCCATCTGCCTGATGGCAACTGTTAGTGCAAACGTTCCAAATTTTCTGTCCCCGGAGCTACTGCAGCAAATGGAGCAATTTCGTTCCGAGTGTCTGCGCGAAACCGGAACCACCGACGAGCAAATTGAACAATTCAATAGCCCACAATCGGTGCAGGCCTCGCACGAACTGCAATGCTACATGTACTGTATGTTCCGCCTGCACAACGTCACCCGTCCGAACGGCGAGCTCGATCTGATCGACGTTTACCACGCCATACCGAAGCAGTTCAACTCGATCGCGCTGAAAGTGCTCGCCAAATGCAACAAATGGACCGGGCCGATTGCAGATGCGTGCGAACGTGCCTATTCACATCATCGATGCTGGAAGGAAACG…
Obp20	1e-05	0.001	NA	ATGTCGTGGAAAGCGCGTAATGTGAAAAGGATTTTCCCACTCCGGAAGTGTTTGTGGATTGGCAGCCTGTTGCTGTTGAGCACTGCGCCGGGCCTACCGCCCAAAGCAACCGTAGAGCAGATGATGAAATCGGGTGAAATGATACGGTCGGTTTGCCTGGGAAAAACGAAAGTCGCCGAGGAGCTGGTGAACGGATTGCGCGAGTCCAAGTTCGCGGACGTTAAGGAGCTTAAGTGCTACGTAAACTGCGTGATGGAAATGATGCAAACGATGAAGAAGGGAAAACTTAACTACGACGCATCGGTGAAGCAGATCGACACAATCATGCCGGACGAGCTGGCGGGCCCGATGCGGGCGGCGCTCGACATTTGCCGCACTGTGGCGGACGGCATTAAGAAC…
Obp21	0.015091	0.0404	0	ATGCAGAGCCTTCAGATTGTGTTCGTGGTGCTGCTGGCCGCAGTCTCTACGATGGAGCAGCACGAGATTGCCAAATCGCTGGCGGAACAGTGCCGTGCCGAGCTGGGCGGTGAGCTGCCGGAGGACTTTGCCACCAAGATGCGGCTGGGCGACCTTACGCTGGACAGTGAAACGGCCAAGTGCACCATCCAGTGTATGTTCGCGAAGGTGGGCTTCACGCTGGAGAGTGGCGCGGCTAACCGGGACGTGCTGATCGCCAAACTGTCCAAGGGCAATCCCACCGCCAAGGCGGAAGCGTTCGCTGACGTGTGCGATAACAACGAGGGCGAGACGGCGTGCAATAAAGCGTTCAGCCTGTACCAGTGCTACCATAAGAACAAGTCGATCTTTGAC
Obp22	0.006854	0.1295	NA	ATGAACTCCCTTCTTCTCATCGGAGGAGTTTTGGTAGTGCTGAATGTCCAGTTCGTAACAGCGGCCGATAATAACGAGTCAGTGATTGAATCCTGCAGTAACGCTGTGCAGGGCGCCGCTAATGACGAACTAAAGGTACATTATCGGGCAAACGAGTTTCCCGATGATCCTGTGACACATTGCTTCGTGCGTTGCATCGGACTCGAGCTGAATCTCTACGACGATAAGTATGGAGTCGATTTGCAAGCAAACTGGGAAAATCTGGGGAATAGTGATGATGCGGACGAGAAGTTCGTAGCGAAGCATCGTGCCTGTCTAGAAGCTAAGAATCTGGAAACAATCGAAGATCTGTGCGAAAGAGCATACAGTGCTTTCCAATGTTTGAGGGAAGACTATGAA…
Obp23	0.007755	0.1259	NA	ATGAAGTCCTTTTTCTGTGTCGCTTCCTTCTTCCTCCTAGTAGCATCGGTGCATGCATTCACCTTGCGCCAGCAGAAGATGGTAAGCATTTTCGCGCTGGAGTGTATGGCCGAGACAGGCATTGGGGCTGAATCGCTGACCAAGCTGCGCGATGGCGATCTTACCGCGAACGACCGGACCGCGAAATGTTTCATGAAATGTTTCTTCGAGAAGGAGAGCTTTATGGATGCGGAGGGTAAGCTGCAGCTGGAAGCGATCGCCACGGCGCTGGAGAAGGATTACGAGCGGGCCAAGATTGACGAGATGCTGGAAAAGTGTGGCGAGCAGAAGGAGGATGCCTGCGAGACGGCGTTCAACGCGTACGCGTGCTATCACGATCACTACCAGAACCTC
Obp24	0.012741	0.4698	0.554064	ATGCAGTGCAGCGAAACGATCGTAACCTTTGCCGTGGTGCTGACGCTGCTTGCGTGTACCGTGACCGGTGCAAAGGGTGCCCGGCTGGAGGCTGAGCACGTCCGGCGCATCCATCAGAATGCACGCGAGTGCGTGAAGGAAACGGGCATACTGCCCAAGAACGCGTTCCGCGTGCTGAGCGGAGACTTTTCCGTCGACACGATGAAGGCGAAGTGCTTTGTGAAATGCTTCCTGGATAAGGCCGGCTTCATCGATGACGATGGGGTGATCCAGCAGGACGTGATTCGCGAAAAGCTGACGGTCGGCATTGAGGCGGGCAAAGTGAACGAGCTGATCAAAAAGTGTTCGGTGGAGGGTACGGACGCGTGCGACACGGCCTACCAAATGTACAAGTGCTTC…
Obp25	1e-05	0.001	NA	ATGAAGTTCTTAGTGTTTGCCATTGTGTTAAGTGCGATCTGCTTGGATGCACTCGTCGATGGAGCAGCAGCACCTCCACCGGATCTGGAAGATGTGAGCAAAATTGCCAACGGCGAAGCATTTGCGCTGGAATGCTTGATCGAGAGTGGACTCAAGCTGGACTCGCTGGCTGCCCTCTCGGCAAAGGAGCTGGACACGAATGGCAGCAAGATTAAGTGCTTGGTGAAATGTTTCTTCGAGAAAACGGGCTTCATGAACAAGGACGGCCAGCTGCAGGAGGAAACCATCACCGAGCAGCTGTCCAAGTTTATGCCCCGCGAGCGCATTGAATCGCTCGTCAAAAACTGCAACTTTCAGGAGGCGGACGCTTGCGAGACGGCATACAAAGTGACCGAGTGC…
Obp26	1e-05	0.001	NA	ATGAAGACCTTCGTCGCCATTGCCGTTGTTGCCCTGATCGCTGGCACTTTCGCCCTCACAATTGACCAGAAAAAGAAGGCCGAAGGATACGCGGCCGAGTGCGTCAAGACGACCGGTGTCCCGCCGGAGACGGCGGCCAAGCTGAAGGGGGGCGATTTTGCCGGCGCTGACGACAAGACCAAGTGCTTCGCCAAGTGCTTCCTCGAGAAGGCCGGCTTCATGACGGACAAGGGCGAAATTGATGAGAAGACCGTCATCGAGAAGCTGTCGGTTGACCACGACCGGGCAAAGGTGGAGGGACTGGTGAAGAAGTGCAACCACAAGGAGGCCAACCCGTGCGAGACGGCCTTCAAGGCGTACCAGTGCATCTACGCCGCTAAGGGTGCTGTCGTC
Obp27	1e-05	0.001	NA	ATGGGCCGATTGGATCTGGTGTGTTTACTAGCGATCGTGCTGTTGGTGCATTCGTGCAATGGACAGGACATCTTGGGATCATACTTCAGGTGTCGCAATGAGTTTGAAATCGAACCGAGCGTGTTTGAATCGTTGCGTGCAGGGAACTTCTCCGTGAGGAACTCTCTCGTGGAGTGCTTTGGCGAGTGTTTTGTGAAACGAGCCGGATTTATGAACGACAACTTCACTTTCAACCGGGACACGATCATGCGCTTTACGAATCGCTTCGTCTCGAAGGAGATCTCCGAGAAGGTGTACAACATCTGCACCGATAACGTGACGCCGACGTACTGCGTCACTGCGTTCGATGTGTACCAATGCATCTACGAGAATGTGTACAAGAGCTGGGACAGCCGAAAA
Obp28	0.007665	0.0486	NA	ATGAAGCTACTGTTCGCTACCGTTCTGCTTGCTGTCTGCGCTGCAGCTCAGCCACTCACAGACGACCAGATGAAGAAGGCGGAAGGATTCGCGCTCGGCTGTCTGGAGCAGCACAAGGGCCTCAACAAGGAGCATCTGGTGCTGCTGCGCGACGGTGACTTCTCGAAGGTGGACGCCGACACGAAGTGTTTCCTGCGCTGCTTCCTGCAGCAGGCCAACTTTATGGATGCGGCCGGCAAGCTCCAGAACGACTACGCCATCGAACGGCTCTCGCTGAACCGCGAAAAGTCGAAGGTGGAGGCGCTGGTGAAGAAGTGCAGCGCCGGCGTCGAGGTGGAGGACAGCTGCGAGACGGCATTCCGGGCTGTGGAGTGCTACCATCGCGAGAAGGCTTCGCTG…
Obp30	0.019176	0.1367	0.0896888	ATGGCAACGGTCAATCTCTCCTACCTCGGGTTAGTATGCTTGCTAGCTGTCACTGCAACTGCGGCATCGCAATGCTACCGTGACGCCGGCCAGCTGAAGCGTGTGGTTCAAGCACAGGAGGAGTGCGTCCGATATCTGCGCATCCCTTGCGCCCGCCTAGCCGTCTACAACAAGTTCATCTACCCGAACGATGCCGAAACGCAGTGCATGGTGCGCTGCATGGGCCTCAATCTGGGCTGGTGGAACGATACGCACGGCGTGCAGGAGGCAGCAATGCGCAGCTTCTTCCATCCGGACCCGAACGACTGTGACTACGAGCGGCGCACTTACCGCTGCCTGCACTCCCAGCGCCTCGACCGACCAGCACCGCACGACGAGGCGTGCGAACGTGCGTATGAG…
Obp31	0.019869	0.1405	0.899394	ATGAAGCAGTTGGTACTGCTGACGATTTGCGTGTTGGCGCTGGTGCCACTGGAAGTGTTGTCCAACGACACCAAGGGACTGACGATCGAGAAGAGTTTTCTCCAGTCGGTGCACGACTGTGCCGAGTATCTGCAGGTACCGAAGCATCGGCTGGTCCAGTATCTAGCGTACGAGTTTCCACCGGACGAGGAAACCAAGTGTCTAATCTTCTGCGTCGGTACGGATCTGCGCTGGTGGAACAACACGTGTGGGCTGCAGGTTCCGGCGATCATGAACTATTTCCAGCCCGTACTGGGCGATCGTCAGTACGAGAAGCGAACGAGTGAGTGCCTGGAGCGGAATGTACACACAGCGGAACTACCGAACAACTGCTGCCAGGCGTACGAAACCTTCCAGTGT…
Obp34	0.009881	0.0771	0.427424	ATGCAGTTCCAGCTGAATTGTGTACAGCAAGCAACTAGAGCAACAATGAACTCGTTTGCACTTTCGGTCTTCGTGCTGGCGGTAGGCGCCGTCTCGGTGTCGGCCAGTCTGCAGCACTACGTCGTGGAGAAGAGCTTCAACCAGGCACAGGCTGAGTGCGCCGAGTACCAAGGCGTTCACGATGACGATCTGCTGCGCTACGTCAAGGAAGGCTACCCCGATGTGGAGGAGGTTCGTTGTCTGCTGCGTTGCGTTGCCTTCAACCTGCGCTTCTGGAACCACACCACCGGTCTGCAGAAGCACATGGTTGCCGGACATTTCGTGCCGTACCCGGATGACTTCCACAACGTCGAGCGCACGGAAGCGTGTCTTAAGGAGGAGGTGTTCAACCCGAACAAC…
Obp35	1e-05	0.001	NA	GAGTCGCAGTGCTTCTTCTTCGCGTACGTGACTCGCTTCGGTGCCTGGTCCAAGGATGCTCCGCTCCTGCACAACCTGTACACTCAGTCCCAGGAGGATGCCTTCAAGAAGGACAACGCCGAGACTAACGTCTGCCTCACCAACCTGAACAAGCTGGCCTGTCACAAGACCCGGTGCGAGCACGCCACTGACGTTTTCAGCCAGTGCTTCGGCAACACTGATCTGTACAAGCACTTCCTGGCTGTGTTCAAGGATGCTGCCATGACCTACACCAGGCAG
Obp37	0.010043	0.1635	0.799464	ATGCAGTTCCAGCTGAATTGTGTACAGCAAGCAACTAGAGCAACAATGAACTCGTTTGCACTTTCGGTCTTCGTGCTGGCGGTAGGCGCCGTCTCGGTGTCGGCCAGTCTGCAGCACTACGTCGTGGAGAAGAGCTTCAACCAGGCACAGGCTGAGTGCGCCGAGTACCAAGGCGTTCACGATGACGATCTGCTGCGCTACGTCAAGGAAGGCTACCCCGATGTGGAGGAGGTTCGTTGTCTGCTGCGTTGCGTTGCCTTCAACCTGCGCTTCTGGAACCACACCACCGGTCTGCAGAAGCACATGGTTGCCGGACATTTCGTGCCGTACCCGGATGACTTCCACAACGTCGAGCGCACGGAAGCGTGTCTGGCGGAGAACCTGTACACCTGCGACGAT…
Obp38	0.037514	0.1823	0.328818	ATGTTGACTTATCGCGCTTGGTTGCTGTTAGCGCTGCTGGGCGCCCAGTGCGCGCTGATACTGGGCGCGCCCGCTACCGGCCACGGTTACGACACAAAGAGCTTCGCCCAGGCCTATCTGGAGTGTCTGCGGTACCTGAACATCTCGCGCCAATCGCTGTACGCGTACGACAGTGCGGCGGTCCCGCTGAACTGCGGCAGCAACTGTCTGCTGCGCTGCATCGGCCTGAACGCCCGCTGGTGGCACGACGAGACGGGGGTGAACGAGCGGGCGCTGGTGCGCTTCTTCCGCCAGGCGCCGGCCGACTCGCTGCTGCAGGCCCGCACCTGCGTGGCCGACCTGCCCGCCCCGCCAGCCGACAGCTGTGCCGGCGCGTACTGGTCGTTCCGGTGCTACAGC…
Obp39	0.003536	0.0275	NA	ATGGCAAGCAGTGGGCAGGTAGTTGCCGCGGCAGCAGTGCTGCTGTTGATGCAGCTACAAACAGTAACTTCCGCGACATTCGGTGCTCGGGATCCTCCTCCGCTGGCGCTCCGGGAGGCGCAGGCAGCGTGTGTGAAATACTTGGGCATCTGCGAAAACCGTCTCCACCAGTACAACAACAGCGTCTACCCGACCGACCAGGACACCATGTGTATGGTGCGCTGTGCCGGCATCATGGTCGGGTTCTGGGACGACTGTCAGGGACTGAAGCTGGACGGACTGGCTAACCTTTTCCCTGCGCTAGCAGCAAACGATCGCGTTCGGTATCAAATTATGAGCTGTGCAGAAAAGCGCATCGCCACCTGTCCGCCCCAAGATACCTGCGCCAGGGCGTACAAC…
Obp40	0.010396	0.0614	0	ATGGAACGTGACCGCAGCAGCTCGTACGTAGCAGCAGCCCTGCTGCTGGTTTGCATTTCG
Obp41	0.03756	0.7035	0.435829	ATGGGGTACTGGGCCTTGGGAACGGGGCTGCAGCTGTTGCTGCTGCTACTCGCGCTCGGCGGTAGTGAACTCCAGGTTAAAGCGAAGGGTAGCCTCATACAGCGTTCCTTCGACGAAATGGTGCTCGAGTGTGCCGAGCTGATGTCGATCGTTCACTCCAAGCTGGCCAGGATACGATCAGGTGTGATGTTGCCGGATGAGGACACAAAGTGCTTGATTAGGTGCGTCGGTATTAGTGGACGGTTCTGGAATGACCACACGGGACTGCGCAAGGAGCTTTTGGCTCGATATTTTGTGACCGATCCAGCTGACGCTTACAATGTAAACCGCACGGAAGCTTGTTTGCAGGAGCTGCCTGCTCTAGATTTAAATGCTGAAAAGTGCTGTGGCTTAGCGTTT…
Obp42	0.00728	0.1112	0	ATGTTCACCACTCGGTTGTTGGTCGGAGCTCTCGTGTCAGTTGGCCTAACGGCTTGTTCCTTTGCCTTTACCGAACATGGTGCGATCGTTCAGAGCATTGTGCAAGCACAGCACGAGTGTGTAACGTACCTGAACCTCCCAAAGCATCGCTTATATCAGTACCTCATGTACAACTATTCGAACGATGCCAAAACCAAGCAAATGCTTCGCTGCGTCGGATTGATTCTGCAATGGTGGAAGTCGGACGGAACGCTAAACGAGCACGTGTTAGCACAGTACTTCATGCCGGACACCAGTGACTCAGACTATTATAATCGAACGTACCGTTGCATTGAGCGTAAAGCTCCGGTAGATGACGACCTGTGCAGCAGAGCGTTCGAGACATTCCAGTGTTACCTG…
Obp43	0.021712	0.1249	0	ATGTGCTCCAATCGTTCCGCTTTCGGGCTATTACTGTTGGCGTGGCTAGCAAGTGTGACGATACTTGGCGTCCAAGCGTACACAACACCTCCACCGACTACTGCCAACTGTACCACCATCAGTACCTTTGACGCTGCCCTGCAGGAATGTGTCATCCAGCTCGGGATTGCACCGGAACGACTCGACCAAGAGTACAACCTACTGCTCTACCCTGCCGATCGGGACACCATGTGCTTGGTACGATGTATCGGTGTGCTGCTACGCTTCTGGAACGATACGACCGGACTGCGCGAGGCAACGGTCCGTCAGTACTACGAACCAGCACCGGAAGACCAAGACTACCAGAACCGTACCCGCAGCTGTCTCGCGGCACTGGAACCTAGCGTAACGGACGTTTGC…
Obp44	0.015877	0.0519	0.283797	ATGAAGCAGCTGGTGTGTATAGTTGTGTTGGCTTTGGTGGCACCGAATCTGATTGCCGCCGAGTGTGACACGAAAGGACTTATCGTGGAGAAGAGCTTCCTTCAGTCAGTGCACGACTGTACCGAGTATCTGCAGATCCCGAAGGAACGATTGGGCCAGTACATGGCCAATGAGTTCCCGCCGGACGATGAGACGAAATGTTTGCTGTTTTGCGTCGGAGTAGATCTGGGCTGGTGGAACAACACGTGCGGTCTACAGGTACCCGCCATCGTGAGCTACTTCCAGCCGGTGCAGGGTGACAAGCAGTACGAAAAGCGCACCAAGGAATGTCTGGAAAGGCGGGTGGGAGCGATCGACTCACCGAACAGCTGCTGCCAGGCGTACGAAACCTTCCAGTGC…
Obp45	0.020515	0.0739	0.350329	ATGCAGCGACGAAACGCCAGTGGTGGGGGGGTTGCCGTATTGCTTACGGCGATCATGGCACTGCTCCCGACCGGATGTGACGCGTTGCTCGATGTGCCGCACCTTACCCTGTCGAAGAGCTTCTCGCGCGCGCTGCAAGACTGCATGGAGTACCTGCAGGTGCCGGGCTACCGGTACGCCGAGTACGCCGCCAACAGCTTTCCCGACGATCCCGAAACCAAGTGTCTGCTCCGGTGCGTAGGTCTGAATCTGCGCTGGTGGAACGACACCACCGGCATGCAGACCGCCGTCATCGAGGGCTTTTTCCATCCCGATCCGCTCGACGAGCTGTACGAAAACCGCACGGCGGAGTGTTTGCGCAAGGAGCTGTCCCACGCCGATACGACCGACTGCTGCTGT…
Obp46	0.015047	0.3261	0	ATGAATCCGATCGTCGGCAAAGTGTTCCTGGTGCTGTGCGGCAGCCTGCTGGTGGCCGGTGCCCCCAACACGTGCGGCAAGCTGGACCTCAAGACGGACCCGTTCACCTGCTGCACCATCCCGAAGCTGCTGGACGTGACGATCGTGAGCTCGTGCTTCGAGAAGTTCCCCATCGACAAGGACGCCGCGGACAAGGGTGCCGCCAGCATGCCCAAGACGGAGTGCATGTCGGAGTGCATCCTGAACAGCACCGGCATCTACAACCGCCGCGGTGATGTCGATGAGAAGAAGCTGAACAGCGTGTTCACGGACAGTCTGCCGGCGAACAGCCCGTGGCTGAACGTGGTCCGCAAGGCGATCAAGGAGTGCACGGCCAAGGCGGACAAGAAGGACAAGGAG…
Obp47	0.048188	0.1603	0.41876	ATGGCGCACTTAAATCTCCTTCAAATCGGTGTCTTAAGCCTTATTGGGCTCGGCTCCGTGTTTGCTGACAATCCCTGCCTTAAAGGACCTCCAGTGCCGAAGAATGCAGCGGAATGTTGCGTCACGCCGTTCCTCGTGGAGCCGAGCGCCTTCATGACCTGCCACTCGAAATGGATCGGTCAAACGAAGCGCCAAATGGCAATGGAAGGCATTCCGCGTGGTTGTTGCGTAGCTGAGTGCGTTATGAACTCCACCAACCTCTACTCGAACGGTAAAATAAATCGTGAAGCACTGACGAAACTGTACCTTGACTCCACGAAATCGATGGCCCCCGAATGGAAAAAGATCACGCTGGACGCAATCGACGGGTGCTTCAAGATGGCGGACTCGATCAAGGAC…
Obp48	0.005146	0.0245	NA	ATGGGACAGCGACAGCGTGTTGTGGTGCAGTTGGCACTGTGTTTCCTCACTTTCGGGGCCCTGCTCCAGGCCGGGGTGTTGGCCGGCGATAATCCGTGTGCTGCCGGTCCACCTGTCGATACGAACCCGGCCGAATGTTGCCCCACGCCAATGCTGGTGGACGGTACGATCATGATGGACTGCTACAAGAAGTACGGCGAGCAGACGAAGAAACAGCTCCAGATGGATGGCATTCCTAGGGGTTGTTGCATTGCTGAGTGTGCGATGAATGCGACCAACATGTACGCGGACGGTATGCTGAAGCGGGACGATCTGTCGAAGATGTTCATGGACGCGGTCAAGGGCAAGCCGGAGTGGATGTCGCTGGTGCGCGATGCCACCAACGCGTGCTTCGAGCTG…
Obp49	0.057501	0.2057	0.840847	ATGGAGTGGAATTGGACCTTTCTTCTTCGGAGCTTCCTCCTATTGATTCTTCACCAGCTTCCACAAACAACTGCGGACGACTGCATCGATATGGACCTGCATTCGATGGAAGTCACCCGCTGCTGCCGATACGAACCCATCAGCACGGAGGAGGTGGCCGAAAAGTGCTACCACGAGTTGGCTCCGAATATCCCTCCCAACTCATCCGATTTCCCTGTGTGCTTCATCGACTGTTCCTACCGCCAGATGGGCTATATAACGAAAGAAGCGAACGAAATCGATCAGTCAAAGTATGGTCAATTTCTAGCGGGATTCGATACCGCCTTCAAGATTGTCGTGGAAAGGGCGGTGGCTGCTTGTGCAACGGTACAGGAGGACATTCGGCGTGATGTGGCGAAC…
Obp50	0.090602	0.3102	0.418246	ATGAACCTCCAGGAAATGTGTCACCGTGGCACGTTGCTCCTCGGCGGTTTGCTGCTGCTAAGCTTTCAGCGTGGACTCCTGGACTTCTTCGAACTGACTTACCTTTCCCCTTTCTTACAGTCCACAAAGGTAGCTTCCTGCTGTCAGCTAGAAGCGTTCTTAACTCCACCGACGTACGGGAATTGTTTGCAAACTATGGCCGAAAAGTATCCCAATGCTGTATGGCAGGGGACGGTGTGTGCCTTCGATTGTACGTATCGGGAGATGGGTATACTGACGGGTGTGGATGACATTAACGAGGAACAGATCAGCACTAACCAAGCGGCGTACGATCAGGCGTACCAGGAGGCGACTGCCAAAGCGGTCACTGCCTGTGTGGCACAGAAGGATAAGATACGC…
Obp51	0.121848	0.2913	0.693705	ATGTACCACCGAGTGTTGTTTCTGAGCGGTTTCCTGCTGATAGGCTTACAGTGCGGTTGGCAGACGCTTGCCGAGGACTGTATGGACATGAAGATTTACACTACTAAGGTTGCTTCCTGCTGTCAGCTGGAAGAATTCCTAACTCTAAAGACGTACGGCAGTTGTTTGAACACTATGGACGAAAAGTATCCCAATTCAACCCTGGATTATTTGGTCTGTGGACTCGATTGTACGTACCGGGAGATGGGCATCCTGACGGGAGAGGATGACATTAACGTAGAACAGATCAGCACCAACCAAGCGGTGCACGGTGAGGCGTACCAGGAGGCGATTGCCAAAGCCGTCGATGCCTGTCTGGCACAGAGGGAAGAGTTCCGCGAGCAAGCGAAATTGATTCAG…
Obp52	0.167551	0.5686	0.760392	ATGAACACACTTAACCAACTTGTTTTTCTTCTTCTAGTAGTGGACTCAATGCGCTTTTCCATTGTGTCCACTTTCTGTAGTAAAAATCCGAAACGTTTTCCACCATCCTAAAAGCAATCGGAACTGCCGTACTGCTGCCAGACGGAACCACTCATCCCGGAACACGTGGCGACGAAATGTAAGGAACGGGAAGCCAACCACAACCCCGGCACGGAGCTGTTCGAAGTGTGCTACCAGCAGTGCATTTACGAGGAGCTGGAAGCTGTGGATGGGTTGGAGATACGGGTGGACAGGCTGTACGTACTGGCGGAGCGATTTCCCGCCGATTATCGGCACGCCGTCCATCTGGCAGTTGATGAGTGTAATAAAAGGCTTCGCAAGACAAGGCATATGTTTGAA…
Obp53	0.049152	0.2386	0.600672	ATGTCTTTTCGTACCATTTCTGCGTTGTTGATTCTTCTTCGTCTATTTATTATTTGCACGCCCATGCCGGAATGCATTTCCCAGACACAGAAATTCGAAGTTCCTCACTGCTGCCAAATGGAGGAGCTTATTCCACGTCCCATTCGCACAAAATGCCAAGAAAAGGCGGCAATCGATCACAATCCTGGATTCCAAGCGTACGATGTGGTAAATTGTCTAGCACAGTGTCAGCTAGAGGAGCTGGAAGTTATCGATGGGGAAGAGCTGCACCTAGAAAAGCTTTACCCACTGACGGCAAAGTTCCCTGCCGATTACCGGCACGCGGTTCGCCAAGCGATCGATGAGTGTGATGCTTGGCTGCAGGGCAAAAAGAAGGAAAGACGGCGGCCCGATGGTACG…
Obp54	0.06267	0.2492	0.168401	ATGGATTTGAAGAAAAGTGTAGCAGTTGTTTTCGTCTCGCTCGGGTGGATGATGCTTCTAGCGACTGCAGCTGACCCAGACTGTGAGAATTTAAAAAATAGACGCGAAGAAATGGAGCAGTGCTGTCAGGTGGACATGATCATCCCACTGGACAGGGCGGACGATTGCTCATCCGCCGTTGACGAATCCTCCGAACCGCACGACAAAATGATGTGTCCGCTAGAATGTAAGCTGAAATCGCTCGGCCTACTGAACGGGGACGACTTAGTGGAGGCCAAGGTACAGGAATACGTCGATCGTTTGGAGGGTGATTGGAAGGGCACGGCAAAAACCATCGCCACCGATTGTATCACGACCATCACGGAGATGAAAAAAAAGATACAGGATCGCGACCACGAT…
Obp55	0.040051	0.2145	2.57996	ATGCTTCCAACCGGCCTTGAACGGACCGTTCTTTGGGTAACGGTTATTGTGCTTGTTAAGGTGATGGTCAAATCGGACGCACAAGTATGCTGCATGGTAGAGCACACATTTCCCCAGGAACCGTACCGGGTGTGTCACGAACGGCACGCCACCCCGCAGATGGACAATGAAACCGTTATGTGCATTCACCAGTGCTACTACGAAGCGATCGGTATGTTTGCCGCCGATGGCAAAGTGAACACCGGCGCGTACATCAAGTACCGGGACGAGCTGGATCCAACGCTGCGGGATGCGTTTTCCTACTCCATGGTGCTGTGTGCTAAAATCATCGCAAAGCGTATGAACCACAATATCGCAGAAGTCAACAGAATGCGTTGCAGCCCGCTGCCCTACCTGTTC…
Obp56	0.013024	0.2328	0.248492	ATGCTGAAGTTGGCACTTTTCGTCGGTTTGGTTGGGTGTGTGGTTGCGTACGATTTCCAGGATTCGTTCTACAATGAGGTCTTGATGGAAGATTTGCTGGACAATGCAGATGAGCCCGTCATGTTCGGTCGGTTCCGTCGCTCGGCGTCTGAAGTGCAGGATGATAAGTGCAAGCGCAAGTACAAATGCTGCAACGATGCCAACACGGAGAACATGGAAAAAATCCACGAAATCAAGAAGCAGTGCTTCATGGAGGTGCGCAACAAGAACAAGGCGGACGGAGCTTACGAACCGGTTGACTTCTTCTCGTGCGAACGGCTCAACAAAACCAAGATGGAAGTGATCTGCGCCATGGAGTGCGTCGGCCGCAAGAAGGAAGTCGTCAACGAGGACGGTACG…
Obp57	0.004966	0.024	0	ATGGGAAAGGTGTTGATTCTGTTCGTCGGTGCGCTCGTAGTGGCCAGTGTCGCAGCAGGACGATTCGAGCGATCGGTATTTGCGCCGAGGATAAAGCGCGACGCTACGATGCGCTGTTGTAACGATGGATTCGAGAAGAGTGAAGTACATGCCAAGTTCGCTGAAGTCCGGACTGCCTGCATGGAGGAGCTTGGTCTGGGTGAAACCACTCATGAAGAGCTGATCAAAAACCGAGAACACCTGAACTGCATCACCGAGTGTATCGCCAAGAAGGAGGGCATTGCGGACGAGAACGGCGCACTACTGCACACCGACCTTGCCAAGGTAGTGCTGGAGCACATGAGCACCATCGAGTGGAAGGTACCGCTGGCGGAAGGCTTCATCCAGCAGTGCTTCGAT…
Obp58	0.007336	0.2253	NA	ATGAAAACCATCGCCTGTCTAGTGTTGGCCAGTGCCTTCATTGCCTGTGTCGTGGCCACGATCTCGGAGGAGCAGCGAGAGGCCGCCCGGCAGCTGGCGGGCAAGTGTATGCAGCAGACGGGCGCGTCCGAAGATGACGTGAACCGGCTGCGCTCGGGTGACACCGAGGGTGCCGATCGCAACACGCGCTGCTTCGTGCAGTGCTTCTTCCAGGGCGCCGGGTTCGTCGATCAGGACGGCAGTGTGCAGACGGACGAGCTGACCCAGAAGCTGGCCAGCGAGTACGGGCAGGAGAAGGCCGACGAGCTGGTGGCGCGCTGCCGCAACAACGACGGACCGGATGCCTGCGAACGGTCGTTCCGGCTGCTGCAGTGCTACATGGAGAACCGTGCATCGCTG…
Obp59	0.007418	0.0548	0	ATGGGAGCTTTCGAGAGCGGGTTGGGTCTGTTGGGTTGGGTAGCGTTCGGCATGGTTCTGGTGCTAGCTGGAAGAGGCTGTCATGCACAAGACTTCAAAGGCGCGATAGATCACTGCACGAAAGACTTCGAGATGGATATGGACATTGTGGTGTCGCTTAAGTACGGTGACTTTACTGAGCGGGATCCACTGATTGAGTGCTTTACCGAGTGTCTGATGAAGAAGTCAGGCTTCATGTACGACGACTACACCTACAACAAAACGCTGATTATTGGGTTCGCCGGTCGGTACCTAGAACCGGAGGGGGCCCAGGCAGTGTACGATAACTGCATCGATCGGTTCGGCCAAACGGTTTGCGTGACGGGGTTCGAGATGTACCAGTGCATCCACGAAACGGCC…
Obp60	0.011583	0.11	0.49866	ATGAAGCAACGGTGCGCTTTGGCCGGGTGCGAAAAGTTGCTGCCGGCGGTGCTGCTGCTGCTGTTCGCGCTGCAGGCAACCGTCCCGGAAGGTACGGTCGCGGGCTGCAGCATGCTGAACAACGACAACGCCGAACAGCGGGGCGCTGCCATGCTGGCCGATCCGGCCACCGCCAAACAGGTGCCCGAGGTGACGATGCAGGACGCGATCGCGCAGTGCAACCGGAGCTTCATCATCCAGCCGGAGTATCTGGCCGAGCTGAACCAAACCGGCAGCTTCCCGGAAGAAACGGACAAGATACCGCTGTGCTTCATCCGGTGCTATCTGAAAGCGCTCGGCATACTGACGGAGGACGATAAGGTGAACAAGGAGGTGGCGCTCGCCCGCAACTGGGCCGCC…
Obp63	0.027874	0.1396	0.402992	ATGCTGCCGTGTAGCTTAGTAGTTGTTGCTGTCATAATCTCATACAACTTATCGCAGCGGCTGGTCAAGTATCGCGAGTGCTGCAGCATGCCGCGGCTGCTGCCGGAACAAGTGATCGAGACCTGCCGAGCACGACCGCTGCCAACCACAACGCCGGGCGTACCCGACCCACTGCCGGAAAATTGTATAGCCGAGTGTGCACTGAACGAAACGGGCATCCTATTTAACGGGCAGTTTCGTGTGGAGCAGGCGGTGAAGGCACTCTCCACCCAGGTGCCGAACGATACGCTCACCTGGCAGCACGTCATCGAGGTGGCCTCGAAGAAGTGCTACATCATAACAGTGGGCGACTCGTTCTATCTGCGCGATGTGGCGAAAAATTTAATATCACCCCAATGC…
Obp64	0.010063	0.1062	0	ATGCTATCGTTTGTGTTTGTAGCCTCGATCATCGTTGGTTTGGTCTCTTCGCAACCGCCAGCACCGGATGCGTCCTGCTTCCAGCCCACGGCAGTCACAGCCGAGGATTGCTGCAAGATCCCGAAACCGATCGACAATGCAATAATGGAGAAGTGTCGGGCTGAGAACCCCAAACCCGGCCAAATGCCCGCCCCAGGCGTTCCTCGTACGGAGGGTTGTTGCATCGTCCAGTGCGCCATGATGGAAACCGGTGGGTTTGTGAACAATGCACTCAACACGGACGCGATCAAGCGCTCGATGGCGAGCACACTGGGGGCGGATCCGAACTTTGGCTCGCTGGTGAACGGTGCCGTCGATACCTGTGCCCGCCAGATCCAGAACGATCCGGCGTACAGCGTC…
Obp66	0.055644	0.5368	1.13276	ATTCAGCTGACAATATGTGTATGGACAGCAGTTTGTCTGCAGCGGAACATTATCGATGGATTTTTGACGTCACCACCAGTACGATCCTGCGGGGAAACATTCAACCTGACCGATCCACGGACCTGCTGCAGCATACCGTACCTGCTACCGGCGGACGTGGTGGAACCGTGCCTCGAGATTCCACTGTCACCGATCGACCTGGCAGGTGAAAATTGTCGTGCGGAGTGTGTCCTCAACCGGACCGAAATGCTGGTGGACGGCCATTTCCAGCTCGAGACGGCAATGAAACAGCTGACCAACGCCACCAGCGAGGATAGTACGCTAACGAAGCGCATTCAGTACGCCATCGGCGCATGCAATGTGCTTTTTTCGAATCCAACCGCAGCCAGCTTGACGGAC…
Obp68	0.018951	0.141	1.67116	ATGGCTACGACTATCGCCCGCATTGGATCAGCCTACTGGGCCAAACTGTTGGTGCTGCTGTGGCTGGTACAGTTGGCCACTGCCGGTGAACCGAACCCGGCCTGCAAAACGATGCCCACGGTGGACAAGGACAACGAGGACAAGTGCTGCGATGTGCCGGAAATGTTCCCGAACGAAACGCTGAACGCTTGTATGGAAGAGCATCAGCATTCTAGCAAGCCGCCACTGCAGAAGAGTTGTGAAATAACGACCTGTGTGCTGAAGAAGCAGAGCCTCATCAAATCGGACAATACGGTGGACAAGGACAAGATTAAGTCGTACATCAAGGAGATGGTGAAGGGATCGGACGAATGGAAGACACTGGTGGAGAAGGCGGTGCTGGAGGAATGCTTGCCACTG…
Obp69	0.01772	0.0634	1	ATGGAGTGGTTCAGGAGGTACTTTGTGGTGATAGCATTAATTTGTCCCTTGATCATCGTAGAAGCACAGGCAGTGAGCGATTGTGTGAGACATGTTTCGGAGTCAGCTCGAAACACGGTCTGTGACGTGCGGCAGTATCGAGTAACGAAGGGAGTCGAGGCTGATCGATATGTACAGTGTTTTATGACTGCATTAGGCTTTGCTGACGAGAGTGGATCAATTCAGAGATCTAACGTTCTAACAGCGCTGGATGCAGTAGAAACTCACGATGGTGTTTACACCGACGCAGTGGACGTTTGTCTGTCGAAGGCAAAGAAGCTGCCCGGTACCGAACGCTCCGGCTCCTTCTTCTCATGCATGCTTCGGACCGAGTCGGCCCAAAACTTCCGAGATGCTGTT…
Obp70	0.025116	0.1473	0.145854	ATGATACGGCAAGTGATTATCAGCTATTTTCTCGCAGTGTGCTTGTTAGCACTCGTGCAGAGTGAAACTGTGCAAGATTGTGAGAATAAGCTGCCACCGTCGCTGAAGAGTAGACTGTGCGAGATCCGGCGATACGAGATCATCGAGGGACCGGAGATGGACAAGCACATTCATTGCGTGATGCGAGCACTCGACTTTGTCTATGAGGATGGTCGTGGAGATTACCATAAGCTGTACGATCCATTGAACATTATCGAGCTGGACAAAAGACACGATGTGAATCTTGAGAAGTGTATTGGCGAATGCGTACAAGTCCCGACAAGCGAGCGTGCTCACGTGTTCTACAAGTGTCTGCTAAAATCAACCACCGGACGCACGTTCAAGAAGGTGTTCGATCTG…
Obp71	0.581692	0.1107	0	ATGTTCAAGAAACTACTACTGAGCGTTGGACTGGTCTGGTGTTTGATCTCTTTGGGTCAGGCCCGAAAGGAGTCAACGGTGGAAGAGTGCGAGAAAAACATTGGCGATTCGTTGAAGGATCGTGTTTGCGAGCTACGCCAGTACACGCCCGTTAGCAGCGATGATATGGACAAGCACATGCAGTGCGTCTTGGAGGTGGTTGGATTTGTGGATGGAAATGGAGAAGTTAAGGAAAGCGTTCTGCTAGATTTGCTGCAGCGCGTCGACAGTGGCGTCAATCATGCGGCCAATATGAAGAAGTGTGTGACGGAAGCATCGACTTCGGGCAGTGACAAGAAAGCCAACACTTTCTACACGTGCTTTTTGGGTACGAGCTCATTGGCCGGGTTTAAGAATGCG…
Obp73	0.03155	0.1503	0.711376	ATGTTCAACAAGCTGCACCTTGTGTCGCTGCTAGCATGTGGACTGTTCGTGATCGCGCAGGCTAACACGGTTAAGAAGTGCGAGAAGAAAATGCCAGCCTCACTCAAGAGCCAGTTGTGCGAGATTCGCAAGTACAAACTGCTGGACACTCCCGATATGGACAGCCATATGGATTGCGTTATGAAGGCGCTCGAATTCGTTCGACCAGATGGAAGGGGTGATTACCACAAACTGATCAAACCGCTGAACGCGATCGAGAAGGACCGGAAGCATGATTTCAATCTGGAAAAGTGTGGCGGACAAACGCAGCACCTGCCGGTTGGAAAACGTGCCAATGCTTACTACAAGTGTTTGGTGGAGTCCACGTCTGGTGAGGCGTTTAAGAAGGTGTTCGACACG…
Obp74	0.019935	0.0549	0.208404	ATGATCGTGACAGGAGTGTTGCTATTTATTCTTCTTGAGCTGTTTGCGCAGGCCTCACAAGCTTTCAAAGCACTGGATCCTGAAGAGGCATGGTATGTGTACGAGCGCTGTCATGAAGATCACCTACCATCAGGACCGAATAGGGAAACTTATCTGAAAACATGGAAATTTTGGAAGCTGGAACCCAACGATGCCGTCACACACTGCTACGTTAAGTGTACGCTGGCAGGTCTGCAAATGTACGACGAAAAGACCAAAACATTTAAGCCCGAAACGGTTCCCGTACAGCATGAAGCTTACAAATCATTTACCGAGGTCGAATCCAGCAAAGTCAACGAGTTACAGCAAGCCCTATCCTCGCTCAATGCCGGAAGTGGTAGCTGCGCGGAGGTGTTCAAT…
Obp75	0.013049	0.0464	0.442955	ATGATTGTGGCACCAGTAGTGTTATCAATTTTCCTTCAACTGTTTGTGCAGGCAGCACAACCTTGGAAAGCGTTGGATCCTGAACAGGCCTTGTATGTGTACAAGCGCTGCTACGAAGATCACCTTCCCGCTGGATCAAGCCGAGTCACTTACCTAAAATCATGGAACGCTTGGAAGCTGGAACCCAACGATGCCGTCACACACTGCTATGCTAAATGTGTACTGATTGGTCTGCAAATCTATGAAGAAAAGGACAATGCATTTAAGTCTGAAAGGATCCCCGTTCAGCACGAAGCATACAAAACACTCAATGAAGCCAACCCCAGGGAAGTCACCGAATATCAGCAAGCCCTCGCCTCTATCAATGCTGGAGATGGTAGCTGCGTTGCGCTGTATAAC…
Obp76	0.027422	0.4696	0.865494	ATGCAGCTCACGCCACGCTCAGTGCATCTGGTGCATCTGCTACTTGCTGCCACCACGCTGATAAGCCCATCGTGGGGCAATCATCAGAGCCAGCAGCCCGCTGTACAAGCATTATCACCGGATGACACACTGTTTGCTCACTTGCGATGCTTCGAACTGTTTGCCAGCGGGCAACAATCCCGTGATCGTGATGCTGATGCTGCCGATTGGTTGGGAGGTAACCGGGAGCGCTATCTGCATCGGGTCGAACGAACGCCAGCGTTTGTGAAGTGTGTTTTGGGTTGGATGCGTTTTTATGATTCGTCAGAAAGGCGCTTCAATGTAAACATTTTGAGAACGCAGTACAATGCGTACAAACAATGGATGACACTGAGCGAGGAAGATGTCGACGACTTTATA…
Obp77	0.015207	0.0619	0.452715	ATGCGGTCGAGTAGTGTTTGGTTGATTGTGGTTTGTGCGGTAACAGTTGTGTCCGGCAACAGTGAAGAATTGCTGCGGGGGAAAGAAAACTGTCTGCGGCACGATGATTTTCCCAGCCCGAACGAGTGCTGCTCGAAGCCCCAGTGGATCAACCGGTACGCAGTGCGGCGGTGTCGTTACATCCATGCCGAGGTCGATGGGAGCCGGTACGAGCGAGGATCGTGTGAAGCAAGGTGTGGCCTGTTCAAGATCAACATGACGATGACGGATCGCATTCAACGGGTGCGTGTGTACCGGCCGCGGCTGCAAACACGCGGCATCAACCAGGGCTGGATCAACGTTGTGCTGAAGGCGCTGAGCTACTGCAAGCCGAAGGTAACGCAGCTGCAGGGCCGGCAC…
Obp78	0.015966	0.1106	0.104063	ATGGTGACGGTCGCGTTGGAAAGTAGTGTTGTTACCGCTGCCGGTTTGGCGGCACTGTTGCTAACGCTGGCGGCGGTGATCGGTACGAGCGGGAACCCGCTCGAATGCCCCCGGCCGGCCGCGTCCGGCAGCCCCCCATCCGGTTGGCAACCGCGAACGCCCGAGCAGACGCTGTACGCGTACGTGCGCTGCCTGAACGACTCGTCCGCCAGCATCGAGATGAAGATCCGCTGGGTCATGTGGCAGCCGGACCAGTCGCCCGAGAGCCAGTGCTACGTGAAGTGTGTCAGCGAGGATCTGCGGCTGTACGATCCGGCCCGGCGGCAGTTTGTGCCGGAGCGGTTCGAGCAGCAGGCCCGCGCGTTCCACGAGGATCCCGAGGCGGACGACATCCGGACG…
Obp79	0.066209	0.5815	0.620976	ATGGATCGTTTACTGTTGGTGCTTTTAGGCAGCGCTAGTTTACTGCTTACGGTGTACGGAGTAAAACACCACATTGTGACCAAAAGCTGGTCCGAAGCACAGTCTGACTGTCTTCAGTATCTACGCATCGAATCACGCGGACGATACCTTTCCCATCGATACCGGGACAATCAGACGTCGAAGCAACTGATCTTCTGCATCATGCTCAACCTGCGCATCTACGATCCAACCCAGAACGTGTTGCGACTGGAAGCGTTGGGGCAATTTTTCAACCCTGACAAAACTGACACACTGTACGTCAATCGAACGAATGCGTGTTTGCTGAGAGTGAAAGTTCCACCGCTTGTGGATAGTTCCGAGGATAGCCAACCGTATAGCGGGGTGATGGGAACACTGTAC…
Obp80	0.010372	0.1013	NA	ATGTGGGCCAGGACGGTGGCCGTCATTGCTTGCGGCAGCGCCCTGATGCTGCTGCACCCGGTCGGGGCCGATGCACCGAAAAAGCGTTGCCTAACAAAACCGAACGTCTCGAAGAAGGTGGATATGGTCATCCACCAGTGCCAGGAAGAGATCAAATCGAGCCTTATTGAGGATGCGCTGAAAATTTTCACCGCCGAGCACGGACAGTGGCATGATCGCCGCAAGCGCGATGAGGGCGGGCTTGACTTTTCCCACCCAACGATCGTTTCGCACGAGGACAAATGGATTGCTGGCTGTCTGATGCAGTGTGTGTACCGGAAAAACAATGCAATCGATAAAAACGGTTGGCCAACGCTGGACGGGCTGGTCAGCCTGTACACGGACGGTGTGAATGAGCAG…
Obp81	0.010825	0.0473	NA	ATGGTGCCACATCAGCGGACAGACTCACGGTGGAGGCTCATTTTGCTACTTCTGTTGTCGTTTAACTGTTGCGCGGCTCTTCCCTTTCAAGCCGAGGGACAGCCCGTCGTTCACTGCAATCAGCCACCGTTGGAAGTGCATCCAAAAGACTGCTGCCAGCTGCCTTCACTGATCGATGAGGAGCTGCTGCGCAACTGCAAGACACTGTACGGTGGGGAACCGCTGCAGCGGAAGCTAATCTACGAGCGTGGCAAGTGCTTTGTAGAGTGCGCACTTAATGCAACGGGTACGCTAGTGGGCGGTGTGCTCGATCAGGCCAAAATACTGCACGTGATCGTGACGGCCACGCAGAACGATCCGGCCGTCATGCAGCTGTTCCAGAGCAGTACGTTGCAGTGC…
