# Supplementary material for: Antennal transcriptome profiles of anopheline mosquitoes reveal human host olfactory specialization in Anopheles gambiae
Source: BMC Genomics. 2013 Nov 1;14:749. doi: 10.1186/1471-2164-14-749 (PMC3833343; doi:10.1186/1471-2164-14-749)
Supplement: Additional file 5 — A table listing the number of radical and conservative amino acid substitutions in each of the predicted topological regions of each orthologous group of OR genes. [file 1471-2164-14-749-S5.xlsx]

## Sheet: Table S2a
Table S2
a) distribution of radical amino acid substitutions in predicted topological regions of Or proteins
	i1	M1	o1	M2	i2	M3	o2	M4	i3	M5	o3	M6	i4	M7	o4
Or1	0	0	0	0	1	0	0	0	0	0	0	0	0	0	0
Or2	0	0	0	0	0	0	0	0	0	0	0	0	0	0	0
Or3	0	0	0	0	1	0	0	0	2	0	0	0	0	0	0
Or4	1	0	0	0	1	0	1	0	0	0	0	0	0	1	0
Or5	0	0	0	0	1	0	0	0	0	0	0	0	0	0	0
Or6	0	0	0	0	1	0	1	0	1	0	0	0	0	0	0
Or7	0	0	0	0	0	0	0	0	0	0	0	0	0	0	0
Or8	0	0	0	0	0	0	1	0	0	0	0	0	0	0	0
Or9	1	0	0	0	2	0	1	1	2	0	0	0	0	0	0
Or10	0	0	0	0	0	0	0	0	0	0	0	0	0	0	0
Or11	1	0	0	0	0	0	0	0	0	0	0	0	0	0	0
Or13	2	0	0	1	2	0	2	1	1	0	0	1	0	0	0
Or14	0	1	1	0	4	1	7	2	1	0	1	1	0	0	0
Or15	1	0	1	0	2	0	0	0	0	0	0	0	0	0	0
Or16	0	0	0	1	1	0	2	0	2	0	0	0	2	0	0
Or17	3	0	0	0	3	0	0	1	5	0	0	0	4	0	0
Or18	1	3	0	0	0	1	0	1	1	0	0	0	1	0	0
Or20	1	0	0	0	1	0	3	1	1	0	1	1	2	0	0
Or21	0	0	0	0	1	1	0	0	5	0	0	0	1	0	0
Or22	0	0	0	0	3	0	0	2	0	0	0	0	1	0	0
Or23	0	1	1	3	0	0	0	0	1	0	0	0	0	0	0
Or24	0	0	0	0	0	0	0	0	1	0	0	0	0	0	0
Or25	1	0	0	1	0	0	0	1	0	0	0	0	0	0	0
Or26	0	1	0	0	0	1	0	0	0	0	0	0	0	0	0
Or27	1	0	0	0	0	0	0	0	1	0	0	0	0	0	0
Or28	0	0	4	0	0	0	2	0	0	0	0	0	0	0	0
Or29	0	1	1	3	3	1	2	2	3	0	0	0	0	1	0
Or30	2	0	0	0	4	1	0	1	1	0	0	3	2	0	0
Or31	0	2	0	0	1	0	0	0	1	0	0	0	1	0	0
Or32	0	0	0	0	2	0	2	1	0	0	0	0	0	0	0
Or33	0	1	0	0	0	0	0	0	0	0	0	0	0	0	0
Or34	0	0	0	0	0	0	1	0	1	0	0	0	0	0	0
Or35	0	0	0	0	0	0	0	0	0	0	0	0	0	0	0
Or36	1	0	0	0	1	0	2	0	1	0	0	0	0	0	0
Or37	0	0	0	0	0	0	0	0	1	0	0	0	0	0	0
Or38	0	0	1	0	0	2	0	0	2	0	0	0	1	0	0
Or39	1	0	0	1	0	0	3	0	0	0	0	0	0	0	0
Or40	1	0	1	0	0	0	0	0	0	0	0	0	0	0	0
Or41	0	0	0	1	1	1	0	1	2	2	0	1	2	1	0
Or42	0	0	1	0	0	0	0	0	0	0	0	0	0	0	0
Or43	1	0	0	1	0	0	0	1	1	0	0	0	2	0	0
Or44	0	0	0	0	0	0	0	0	0	0	0	0	0	0	0
Or45	1	0	0	0	0	0	0	0	1	1	0	0	0	0	0
Or46	0	0	0	0	1	0	1	0	2	0	0	1	0	0	0
Or47	0	0	1	1	4	0	1	0	2	0	0	1	1	0	0
Or48	0	1	0	0	0	0	0	1	0	0	0	0	0	0	0
Or49	1	0	0	0	1	0	0	0	0	0	0	0	1	0	0
Or50	2	1	0	0	1	0	0	0	1	0	0	1	0	0	0
Or51	1	1	0	1	4	1	5	1	0	3	0	2	2	0	1
Or52	1	0	1	0	0	0	1	0	4	0	0	0	1	0	0
Or53	1	1	1	0	0	0	0	0	1	0	0	0	1	0	0
Or54	0	0	0	0	2	0	0	0	0	0	0	0	0	0	0
Or55	5	1	0	1	0	1	2	1	1	0	0	1	0	0	0
Or57	0	0	0	2	2	0	0	2	3	0	0	1	1	0	1
Or58	1	1	0	0	0	0	0	0	0	0	0	0	0	0	1
Or59	0	0	0	0	1	1	0	0	3	0	0	0	0	0	0
Or60	4	4	0	0	4	0	0	2	2	0	0	0	1	0	0
Or61	2	0	0	0	0	0	1	0	1	0	0	0	0	0	0
Or62	1	0	0	0	2	0	0	0	6	0	0	0	2	0	0
Or63	0	0	0	0	0	0	1	0	4	0	0	0	0	0	0
Or64	1	0	0	0	0	0	1	0	2	1	0	0	0	0	0
Or65	1	0	0	0	0	0	1	1	2	0	0	0	2	0	0
Or66	2	3	0	0	3	0	0	3	3	0	0	0	0	0	0
Or68	0	0	0	0	0	0	0	0	0	0	0	0	0	0	0
Or69	0	0	0	0	0	0	0	0	1	0	0	0	1	0	0
Or70	0	0	0	0	0	1	0	0	1	0	0	0	1	0	0
Or73	2	0	0	0	1	1	1	0	1	0	0	0	0	0	0
Or74	1	0	0	1	2	1	3	0	5	2	0	0	3	1	0
Or76	0	0	1	0	0	1	0	0	0	1	0	1	0	0	0
Or77	0	0	0	0	1	1	0	0	3	0	0	0	0	0	0
Or80	1	0	0	0	1	0	0	0	0	0	0	0	0	1	0

## Sheet: Table S2b
Table S2
b) distribution of conservative amino acid substitutions in predicted topological regions of Or proteins
	i1	M1	o1	M2	i2	M3	o2	M4	i3	M5	o3	M6	i4	M7	o4
Or1	0	1	0	0	0	0	1	0	0	0	0	0	0	0	0
Or2	0	0	0	0	0	0	1	0	1	0	0	0	0	0	0
Or3	0	0	0	0	1	0	0	0	0	0	0	0	1	0	0
Or4	1	0	0	0	4	0	0	0	0	0	0	0	1	0	0
Or5	0	0	0	0	0	0	0	0	0	0	0	0	0	0	0
Or6	0	0	0	0	0	0	0	0	0	0	0	0	3	0	0
Or7	0	0	0	0	0	0	0	0	0	0	0	0	0	0	0
Or8	0	0	0	0	0	0	0	0	1	0	0	0	0	0	1
Or9	1	0	0	0	0	0	0	1	2	0	0	0	0	0	0
Or10	0	0	0	0	0	0	0	0	0	0	0	0	1	0	0
Or11	0	1	0	0	0	0	3	0	1	0	0	0	0	0	0
Or13	2	0	0	0	0	0	0	1	1	1	0	0	3	0	1
Or14	0	0	0	1	3	3	5	1	6	0	0	1	0	0	0
Or15	1	1	0	0	1	0	1	0	1	0	0	0	1	0	0
Or16	1	0	0	0	2	0	0	0	6	1	0	1	3	0	0
Or17	1	1	0	0	1	1	2	1	1	0	0	2	3	0	0
Or18	0	0	0	0	0	0	0	0	0	0	1	0	0	0	0
Or20	0	0	0	0	1	0	0	1	0	0	0	0	0	1	0
Or21	0	0	1	0	1	0	0	0	1	0	0	0	2	1	0
Or22	0	0	0	0	2	1	1	0	0	0	0	0	0	0	0
Or23	1	0	0	0	0	0	0	0	2	0	0	0	0	0	0
Or24	0	0	0	0	0	0	0	0	0	0	0	0	1	0	0
Or25	0	0	0	0	0	0	0	0	0	0	0	0	0	0	0
Or26	0	0	0	0	0	0	0	0	0	0	0	0	0	0	0
Or27	0	0	0	0	1	0	0	0	0	0	0	0	0	0	0
Or28	1	0	0	0	2	0	2	3	1	0	0	0	1	0	0
Or29	0	2	1	0	2	2	3	2	1	0	0	0	0	0	0
Or30	1	0	0	1	0	1	1	1	2	0	0	1	0	1	0
Or31	0	0	0	0	0	0	0	0	0	0	0	0	1	0	0
Or32	0	0	0	1	2	0	1	0	0	0	0	0	0	0	0
Or33	2	0	0	0	0	1	0	0	0	0	0	0	0	0	0
Or34	0	0	0	0	1	0	0	0	0	0	0	1	1	0	0
Or35	0	0	0	0	0	0	0	0	0	0	0	0	0	0	0
Or36	1	0	0	1	1	0	0	0	0	0	0	0	0	0	0
Or37	1	0	0	0	1	0	0	0	0	0	0	0	0	0	0
Or38	0	1	0	1	0	0	0	0	2	2	0	0	1	0	0
Or39	0	0	0	0	0	0	0	0	0	0	0	0	0	0	0
Or40	0	0	0	0	0	2	1	0	1	0	0	0	0	0	0
Or41	2	1	0	1	1	0	1	2	2	1	0	1	0	1	0
Or42	0	0	1	0	0	0	1	0	1	0	0	0	0	0	0
Or43	3	0	0	0	0	0	0	0	0	0	0	0	0	0	0
Or44	0	0	0	0	0	0	0	0	2	0	0	0	0	0	0
Or45	0	0	1	0	0	0	0	0	0	0	0	0	1	0	0
Or46	0	0	0	2	1	1	0	0	0	0	0	0	0	0	0
Or47	1	0	0	0	2	1	2	0	1	0	0	0	0	0	0
Or48	0	0	0	0	2	0	1	0	0	0	0	0	0	0	0
Or49	0	1	0	0	0	0	0	0	0	0	0	0	0	0	0
Or50	0	0	0	0	1	0	1	1	1	0	0	0	2	1	0
Or51	1	1	0	2	4	1	3	0	1	0	0	0	0	0	0
Or52	0	0	0	1	1	0	0	0	2	1	0	0	1	0	0
Or53	0	0	1	0	0	0	0	0	2	0	0	2	1	0	0
Or54	0	0	0	0	0	0	0	0	0	0	0	0	0	0	0
Or55	0	0	0	0	1	2	0	0	2	1	1	0	1	0	0
Or57	2	0	1	0	1	0	0	2	1	1	0	1	1	0	0
Or58	1	0	1	1	0	0	0	1	0	1	0	0	0	0	0
Or59	0	1	0	0	0	1	0	1	0	0	0	1	0	0	0
Or60	3	0	1	2	0	1	0	0	0	0	1	0	3	1	1
Or61	0	0	0	0	1	0	1	0	0	0	0	0	1	0	0
Or62	1	0	0	0	0	0	0	1	2	0	0	0	1	0	0
Or63	0	0	0	0	2	0	0	1	3	0	0	0	2	0	0
Or64	0	0	0	0	0	0	2	0	2	0	0	1	0	0	0
Or65	0	0	0	0	1	1	0	0	1	0	0	0	2	1	0
Or66	1	2	0	1	2	0	0	1	1	0	0	0	0	0	0
Or68	0	0	0	0	0	0	0	0	0	1	0	0	0	0	0
Or69	0	0	0	0	1	0	1	0	2	0	0	1	0	0	0
Or70	0	0	0	0	0	1	1	0	2	0	0	0	1	0	0
Or73	1	1	0	0	0	0	0	0	1	0	1	0	3	0	0
Or74	1	2	0	1	1	1	0	1	2	0	1	2	3	0	0
Or76	1	0	0	2	2	0	2	0	1	0	1	2	1	0	0
Or77	0	0	0	0	1	0	0	0	0	0	0	0	1	0	0
Or80	1	2	0	0	1	0	0	0	0	0	0	0	0	0	0
