# Supplementary material for: Antennal transcriptome profiles of anopheline mosquitoes reveal human host olfactory specialization in Anopheles gambiae
Source: BMC Genomics. 2013 Nov 1;14:749. doi: 10.1186/1471-2164-14-749 (PMC3833343; doi:10.1186/1471-2164-14-749)
Supplement: Additional file 6 — Reports the transcript abundances (in RPKMs) for every annotated AGAP in both species along with the “reliable log2” fold change (GFOLD value) for differences in abundance between species. [file 1471-2164-14-749-S6.xlsx]

## Sheet: Table S3
				An. gambiae	An. quadriannulatus
#GeneSymbol	GFOLD(0.01)	E-FDR	log2fdc	1stRPKM	2ndRPKM	Gene/domain description
AGAP000002	-0.169558	1	-0.344014	14.0961	15.3	WW domain
AGAP000005	0.938731	1	1.11937	17.7837	53.2988	HMG (high mobility group) box
AGAP000007	-0.111462	1	-0.218016	28.9494	34.2828	Immunoglobulin I-set domain
AGAP000008	-1.56838	1	-1.71192	50.7892	21.3383	DnaJ domain
AGAP000009	0.234062	1	0.313671	44.002	75.3304	LLGL2
AGAP000010	-1.67059	1	-1.91273	29.8841	10.9082	Choline/ethanolamine kinase
AGAP000011	-0.200066	1	-0.488639	9.02207	8.86128	Aminotransferase class IV
AGAP000012	-1.14199	1	-1.49415	12.1648	5.93035	tRNA synthetases class I (W and Y)
AGAP000013	0.46805	1	0.749019	6.91443	16.0601	Popeye protein conserved region
AGAP000014	-0.17071	1	-0.813726	5.75615	4.5068	none
AGAP000015	-0.377987	1	-0.711628	1.99475	1.67774	Protein tyrosine kinase
AGAP000016	-0.0707999	1	-0.249298	27.5796	31.9699	CD36 family
AGAP000017	0	1	0.103992	1.04776	1.55527	Beige/BEACH domain
AGAP000018	0.563038	1	1.32216	0.452223	1.6167	Phosphatidylinositol 3- and 4-kinase
AGAP000019	0.996613	1	2.31674	0.153769	1.17129	Leucine Rich Repeat
AGAP000020	-0.0190038	1	-0.280132	3.42278	3.88566	none
AGAP000021	-2.03208	1	-2.22228	81.5916	24.043	none
AGAP000022	-1.60099	1	-1.70097	100.105	42.3911	Alpha amylase, catalytic domain
AGAP000023	-1.44359	1	-1.6965	21.4869	9.11313	Acyl-coenzyme A:6-aminopenicillanic acid acyl-transferase
AGAP000025	-0.365933	1	-0.66134	4.55705	3.96919	Zn-finger in Ran binding protein and others
AGAP000028	0	1	0.137629	5.74843	8.72665	Protein kinase domain
AGAP000029	-0.366	1	-0.554971	3.67633	3.44695	Histone acetylation protein
AGAP000032	0	1	0.131514	5.7733	8.72093	Integrin alpha
AGAP000033	-0.512896	1	-0.886014	2.99909	2.2337	Phosphatidylinositol transfer protein
AGAP000035	-0.729623	1	-0.88249	10.1834	7.60647	none
AGAP000037	0	1	1.23874	0	0.0302957	Low-density lipoprotein receptor repeat class B
AGAP000038	0	1	-1.93118	0.329435	0.100375	Neurotransmitter-gated ion-channel ligand binding domain
AGAP000039	-4.54	1	-6.18752	5.37454	0.0682314	Neurotransmitter-gated ion-channel ligand binding domain
AGAP000040	-2.00812	1	-3.37269	1.84862	0.222519	Major Facilitator Superfamily
AGAP000041	0	1	-0.0549902	0.882483	1.19503	SET domain
AGAP000042	-0.0604005	1	-0.528282	1.31915	1.26161	SET domain
AGAP000043	-0.0277346	1	-0.680339	0.947603	0.815217	Protein kinase domain
AGAP000044	-0.838644	1	-0.925543	129.975	94.2349	Thioredoxin
AGAP000045	0	1	-0.212638	1.80097	2.15059	7 transmembrane receptor (rhodopsin family)-putative octopamine receptor 1 [Source:VB Community Annotation;
AGAP000046	0	1	-0.275832	2.25973	2.58543	Sugar (and other) transporter
AGAP000047	-0.32583	1	-0.631092	11.8816	10.5692	Insect cuticle protein
AGAP000048	-0.808117	1	-1.05591	5.24299	3.47105	APC cysteine-rich region
AGAP000049	-1.49797	1	-1.63544	42.0705	18.6393	KH domain
AGAP000051	0.94948	1	1.53572	1.02927	4.20602	Animal haem peroxidase
AGAP000053	-0.953699	1	-1.12134	48.9657	30.9874	Phosphomannose isomerase type I
AGAP000054	0.677352	1	0.952912	2.95982	7.92033	PDZ domain (Also known as DHR or GLGF)
AGAP000055	0	1	-0.234012	5.11306	6.00074	none
AGAP000056	0	1	0.823703	0	0.0688705	PAS fold
AGAP000057	-0.809762	1	-1.00013	31.3081	21.5504	\Paired box\ domain
AGAP000058	-0.372618	1	-0.543748	6.59866	6.23507	Homeobox domain
AGAP000061	-0.547005	1	-0.677491	36.9817	31.8453	CUT domain
AGAP000062	-0.767782	1	-0.927157	25.0708	18.155	Zinc finger, C2H2 type
AGAP000063	-0.331715	1	-1.11881	1.81529	1.14307	\Paired box\ domain
AGAP000064	0.491568	1	0.72888	3.17874	7.2732	Plexin cytoplasmic RasGAP domain
AGAP000065	-0.0148131	1	-0.186789	7.24393	8.76904	Munc13 (mammalian uncoordinated) homology domain
AGAP000066	-0.00384737	1	-0.403707	4.15889	4.33695	HMG (high mobility group) box
AGAP000067	-1.04953	1	-1.26116	45.8786	26.3419	\Paired box\ domain
AGAP000068	-0.650905	1	-0.826176	46.464	36.0887	Nuclear factor I protein pre-N-terminus
AGAP000069	0	1	-0.761259	0	0	Fork head domain
AGAP000070	-1.11984	1	-1.39869	9.51058	4.95998	Protein kinase domain
AGAP000071	0	1	-0.761259	0	0	ELM2 domain
AGAP000072	0	1	-0.761259	0	0	ELM2 domain
AGAP000073	-0.0831857	1	-0.176297	0.459517	0.597372	Sarcoglycan complex subunit protein
AGAP000074	0	1	1.56067	0.0360127	0.263343	Protein of unknown function, DUF270
AGAP000075	-0.281371	1	-0.666932	4.78937	4.15608	Protein of unknown function, DUF270
AGAP000076	-0.634518	1	-0.72916	40.6078	33.7365	Helix-loop-helix DNA-binding domain
AGAP000078	0	1	-0.32791	5.90047	6.48618	Uncharacterised protein family UPF0565
AGAP000079	0	1	0.823703	0.322529	0.873515	Ion channel
AGAP000080	0	1	0.0867379	0.235085	0.354726	BTB/POZ domain
AGAP000081	-0.82452	1	-1.12099	8.91728	5.64079	Glycosyl transferase family 64 domain
AGAP000082	-1.69118	1	-1.86435	35.6188	13.4588	eIF4-gamma/eIF5/eIF2-epsilon
AGAP000083	0	1	-0.315195	7.81879	8.68834	K+ channel tetramerisation domain
AGAP000084	-0.646487	1	-0.872542	21.7536	16.3598	none
AGAP000085	-0.283147	1	-2.56861	0.477289	0.0646329	Insect cuticle protein
AGAP000086	0.260778	1	0.507444	8.33471	16.3544	none
AGAP000088	0	1	-0.983651	0.284024	0.192308	Cytochrome P450
AGAP000090	0	1	-0.0671489	1.88749	2.48894	Adenylate and Guanylate cyclase catalytic domain
AGAP000091	-1.65315	1	-1.76391	154.754	62.7306	Fatty acid hydroxylase superfamily
AGAP000092	-2.0477	1	-2.16229	191.095	58.7611	Fatty acid hydroxylase superfamily
AGAP000093	-0.260126	1	-0.482776	24.1725	23.832	none
AGAP000094	-2.44717	1	-2.93734	16.7442	2.96512	none
AGAP000095	0	1	-0.0447813	15.6921	20.9619	Calcium-activated chloride channel
AGAP000096	-0.892285	1	-1.05743	56.4432	37.3396	none
AGAP000097	-0.466534	1	-0.741894	19.9055	16.3925	Mitochondrial carrier protein
AGAP000098	-0.719264	1	-0.994931	16.1837	11.1769	Protein kinase domain
AGAP000099	0.519751	1	0.8686	4.05601	10.2591	STAT protein, DNA binding domain
AGAP000100	0	1	-3.34622	1.45688	0	Ctr copper transporter family
AGAP000102	-1.33641	1	-1.51938	23.2673	11.169	Alg9-like mannosyltransferase family
AGAP000104	-0.0543135	1	-0.244007	29.9331	34.8279	none
AGAP000105	-2.17508	1	-2.55749	10.955	2.54312	none
AGAP000106	-1.45922	1	-1.6441	37.0534	16.3115	FAD binding domain
AGAP000107	-0.510618	1	-1.12691	1.79841	1.12912	Ankyrin repeat
AGAP000108	0	1	-0.761259	0	0	Neuroparsin
AGAP000109	-1.74997	1	-1.79796	1337.42	529.64	Cytochrome c oxidase subunit VIIa
AGAP000110	-2.81166	1	-3.08487	84.6451	13.6744	Mitochondrial ribosomal protein L28
AGAP000111	0.780399	1	3.69817	0	1.17083	none
AGAP000112	0.0756277	1	0.43668	2.65174	4.9664	Carbon-nitrogen hydrolase
AGAP000113	0	1	0.134404	2.12841	3.23486	Zinc carboxypeptidase
AGAP000114	0	1	1.56067	0.075304	0.367107	none
AGAP000115	0	1	-1.76126	0.0614893	0	7 transmembrane receptor (rhodopsin family)
AGAP000116	-0.431585	1	-0.697933	13.1808	11.1915	FIP domain
AGAP000117	-0.887965	1	-1.18272	13.5294	8.19853	WIF domain
AGAP000118	-1.68235	1	-1.85647	75.0822	28.5256	Ubiquinone biosynthesis protein COQ7
AGAP000119	-0.301276	1	-0.522586	31.2226	29.943	Protein of unknown function (DUF410)
AGAP000120	-1.06195	1	-1.19712	102.257	61.4045	CAP-Gly domain
AGAP000121	0	1	-2.76126	0.0892379	0	PDZ domain (Also known as DHR or GLGF)
AGAP000123	0	1	0.823703	0	0.0422155	Lectin C-type domain
AGAP000124	0.150314	1	0.638921	1.08572	2.35239	PH domain
AGAP000126	-0.221703	1	-0.439331	6.19698	6.29673	RhoGAP domain
AGAP000127	-1.57625	1	-1.84794	33.3694	12.7347	none
AGAP000128	0	1	-0.542249	1.81851	1.7238	Sugar (and other) transporter
AGAP000129	-0.599741	1	-0.685175	65.9999	56.5298	Peptidase family M1
AGAP000130	0	1	-0.761259	0.462278	0.375601	7 transmembrane receptor (Secretin family)
AGAP000131	0.42804	1	0.606135	10.6776	22.4118	Peptidase family M1
AGAP000132	-2.60215	1	-2.81507	162.027	31.6252	none
AGAP000133	0	1	2.0461	0	0.540346	none
AGAP000134	1.47488	1	4.3262	0	1.16723	none
AGAP000135	0	1	2.93918	0	1.60256	none
AGAP000136	-1.64548	1	-1.82602	20.0344	7.77363	Tetratricopeptide repeat
AGAP000137	-1.11184	1	-4.22069	0.379867	0	none
AGAP000138	-0.174051	1	-2.22069	0.416025	0.101406	Neurotransmitter-gated ion-channel ligand binding domain
AGAP000139	-1.90501	1	-2.41837	3.5968	0.914372	DNA polymerase family A
AGAP000140	-3.95798	1	-4.27632	48.6719	3.43064	none
AGAP000141	-1.18445	1	-1.38988	7.31457	3.84083	none
AGAP000142	0.579549	1	0.891722	3.17209	8.14361	WD domain, G-beta repeat
AGAP000143	-2.49624	1	-2.89155	8.76463	1.61123	Glycosyl hydrolases family 2, TIM barrel domain
AGAP000144	-0.122534	1	-0.338622	28.8292	31.4153	Haemolysin-III related
AGAP000145	0.907076	1	1.20491	8.00726	25.5465	Ubiquitin-conjugating enzyme
AGAP000146	-0.167699	1	-0.645782	2.21849	1.95431	none
AGAP000147	-0.955619	1	-1.47175	3.73616	1.84408	Protein kinase domain
AGAP000149	-0.524339	1	-0.703708	11.6324	9.83656	LIM domain
AGAP000150	0	1	-1.08319	0.464792	0.283233	none
AGAP000151	0	1	-3.08319	0.477042	0	none
AGAP000152	0	1	-0.761259	0	0	none
AGAP000153	-0.556713	1	-0.941238	2.12029	1.51943	Cadherin domain
AGAP000154	-0.283147	1	-2.56861	0.263586	0.0356939	AMP-binding enzyme
AGAP000155	-3.11806	1	-3.68182	21.2202	2.22048	none
AGAP000156	0	1	0.238741	0.643035	1.11024	none
AGAP000158	-0.48312	1	-1.0176	5.10419	3.46409	JmjC domain
AGAP000159	1.97006	1	2.26207	3.45864	22.9939	Kinesin motor domain
AGAP000160	0	1	1.23874	0	0.220848	Haemolymph juvenile hormone binding protein (JHBP)
AGAP000161	0.128791	1	0.377261	6.22261	11.1544	Adaptin N terminal region
AGAP000162	0.143289	1	0.757208	1.34168	3.17951	Pyridoxal-phosphate dependent enzyme
AGAP000163	-1.0195	1	-1.0936	548.552	353.974	MAPEG family
AGAP000164	0	1	0.0618632	3.39498	4.93612	none
AGAP000165	-2.37459	1	-2.43346	1502.79	383.062	MAPEG family
AGAP000166	0	1	0.354218	0.478377	0.932836	Phospholipase A2
AGAP000167	-0.895332	1	-0.978649	108.71	75.9685	Perilipin family
AGAP000168	-0.382746	1	-0.413336	0.409601	0.432641	Frizzled/Smoothened family membrane region
AGAP000169	0	1	-0.245494	4.56725	5.31227	Helicase conserved C-terminal domain
AGAP000170	-2.19279	1	-2.29293	343.085	96.3731	NADH ubiquinone oxidoreductase, 20 Kd subunit
AGAP000171	0.131867	1	0.36035	4.2003	7.43888	ATP-dependent Clp protease adaptor protein ClpS
AGAP000172	-0.633205	1	-0.961284	19.6268	13.873	Methyltransferase small domain
AGAP000173	-0.304613	1	-0.457981	46.4955	46.6256	Uncharacterized conserved protein (DUF2358)
AGAP000175	0.228352	1	0.562805	4.33461	8.85723	SAM domain (Sterile alpha motif)
AGAP000176	-2.3624	1	-3.18159	6.72797	0.971817	none
AGAP000177	0	1	2.0461	0	0.504032	Insect cuticle protein
AGAP000178	-0.629775	1	-0.767313	22.1718	17.9391	Splicing factor 3B subunit 1
AGAP000179	-0.256313	1	-0.673128	3.8009	3.28431	Glutamine amidotransferases class-II
AGAP000180	-0.562127	1	-0.830301	16.3884	12.6914	SAICAR synthetase
AGAP000181	-0.498223	1	-0.538867	0.224659	0.219042	Protein of unknown function (DUF1011)
AGAP000182	-1.37424	1	-1.69044	14.8415	6.31467	Trypsin
AGAP000183	0	1	-0.317652	2.34283	2.61739	none
AGAP000184	-0.515657	1	-0.576552	159.106	146.934	Malic enzyme, NAD binding domain
AGAP000185	-0.276876	1	-1.1763	1.11954	0.674883	Adenosine-deaminase (editase) domain
AGAP000186	0	1	-1.76126	0.118708	0	none
AGAP000187	-0.0940083	1	-0.228048	28.705	33.7614	Kinesin-associated protein (KAP)
AGAP000188	-0.1655	1	-0.358362	25.7531	27.678	Phosphorylase superfamily
AGAP000189	-1.01657	1	-1.22998	7.3748	4.327	Bromodomain associated
AGAP000190	0	1	-0.761259	0	0	Homeobox domain
AGAP000191	0	1	0.823703	0	0.102881	none
AGAP000192	0	1	0.238741	0	0.0422583	Cytochrome P450
AGAP000193	0	1	-0.761259	0	0	Cytochrome P450
AGAP000194	0	1	0.730594	0.693001	1.65165	Cytochrome P450
AGAP000195	-0.0555363	1	-0.281764	7.60471	8.62125	Cytoplasmic Fragile-X interacting family
AGAP000196	-0.228958	1	-0.649366	4.41715	3.88072	none
AGAP000198	0	1	-0.3283	0.4186	0.46117	Glycosyl hydrolases family 18
AGAP000199	-0.860526	1	-1.03747	27.1877	18.2361	Phospholipase D/viral envelope
AGAP000200	-2.71286	1	-3.17791	14.1239	2.11799	WD domain, G-beta repeat
AGAP000201	-1.03309	1	-1.34882	25.3663	13.6905	PDZ domain (Also known as DHR or GLGF)
AGAP000202	-0.773829	1	-1.29019	23.6686	13.2692	WH2 motif
AGAP000203	0.668753	1	1.34183	0.695169	2.49826	Endonuclease/Exonuclease/phosphatase family
AGAP000204	1.31705	1	3.0461	0.165604	2.75834	none
AGAP000205	0	1	-0.456404	0.707946	0.712569	Ubiquitin carboxyl-terminal hydrolase
AGAP000206	-3.29746	1	-3.62842	76.0533	8.40138	none
AGAP000207	0	1	0.0119701	5.64241	7.86507	Double stranded RNA binding protein (DUF2051)
AGAP000208	0	1	-0.761259	0.539433	0.438289	none
AGAP000209	0	1	-0.251064	0.767552	0.896476	PDZ domain (Also known as DHR or GLGF)
AGAP000210	-0.178108	1	-0.45437	10.4931	10.554	Lipase
AGAP000211	-0.533456	1	-1.03008	3.92141	2.63903	Lipase
AGAP000213	-1.40423	1	-2.89054	2.47904	0.414692	SOCS box
AGAP000214	0.0500698	1	0.533362	2.13958	4.30464	Heme NO binding associated
AGAP000215	0	1	0.238741	0	0.0453885	Homeobox domain
AGAP000216	0	1	-0.761259	0	0	MYND finger
AGAP000217	0.0620347	1	1.52414	0.209437	0.923765	CD80-like C2-set immunoglobulin domain
AGAP000218	0	1	0.949234	0.289729	0.823917	CD80-like C2-set immunoglobulin domain
AGAP000219	0.282404	1	0.434262	32.6082	60.7286	Tektin family
AGAP000220	0	1	-0.130284	19.8255	24.9608	FGGY family of carbohydrate kinases, C-terminal domain
AGAP000222	0.311836	1	0.669375	0.571062	1.25765	Protein of unknown function (DUF3585)
AGAP000223	0	1	0.419313	1.11263	2.07512	Protein of unknown function (DUF2013)
AGAP000225	0	1	-0.761259	0.0357117	0.0290158	Laminin N-terminal (Domain VI)
AGAP000226	-0.873273	1	-1.34622	8.16764	4.40601	7tm Odorant receptor
AGAP000228	0.415431	1	0.842319	2.92162	7.27761	Laminin N-terminal (Domain VI)
AGAP000230	0	1	-2.34622	0.330426	0.0536942	7tm Odorant receptor
AGAP000232	0.143743	1	1.50178	0.179867	0.763185	Regulator of G protein signaling domain
AGAP000233	0	1	-0.326631	3.25316	3.57975	BTB/POZ domain
AGAP000234	-1.40462	1	-1.74583	8.80388	3.60231	Protein kinase domain
AGAP000235	-0.0858773	1	-0.318815	11.6231	12.8425	Thymosin beta-4 family
AGAP000236	0	1	-0.045052	1.68699	2.26091	3\5\-cyclic nucleotide phosphodiesterase
AGAP000237	0	1	-0.0589396	4.73624	6.30308	bZIP transcription factor
AGAP000238	-0.426381	1	-0.538131	77.5699	73.5736	DAN domain
AGAP000239	0	1	-1.41334	0.509762	0.248509	Amidohydrolase family
AGAP000240	-1.60978	1	-2.08762	8.25814	2.65076	Trypsin
AGAP000241	-2.13845	1	-2.30496	58.2751	16.2207	BadF/BadG/BcrA/BcrD ATPase family
AGAP000242	0	1	-0.251064	8.37607	9.72222	Sec20
AGAP000243	0	1	-0.112264	6.85197	8.74475	BRO1-like domain
AGAP000244	0	1	-1.08319	0.236323	0.144009	FHA domain
AGAP000245	0.131592	1	0.381379	19.3642	34.8117	none
AGAP000246	-0.972729	1	-1.16918	39.9454	24.4502	Clusterin-associated protein-1
AGAP000247	-1.27754	1	-1.60926	9.7247	4.37699	CD20-like family
AGAP000248	-1.03487	1	-1.32252	14.1218	7.76484	Protein phosphatase 2C
AGAP000249	-0.354587	1	-0.570999	18.2728	16.9442	Glycosyl hydrolase family 85
AGAP000250	-1.83866	1	-2.08433	32.7597	10.6132	none
AGAP000251	0	1	-0.0617681	3.46124	4.58204	Transport protein Avl9
AGAP000252	-1.23529	1	-1.37752	37.3649	19.7975	Peptidase family M3
AGAP000253	-1.32391	1	-1.54931	34.0413	15.9981	Mitochondrial carrier protein
AGAP000254	0	1	0.420944	0.976677	1.84104	Ion transport protein
AGAP000255	0.0105929	1	0.263978	4.28475	7.09978	Guanylate kinase
AGAP000256	-0.95713	1	-1.16096	18.6181	11.4608	Ligand-gated ion channel
AGAP000258	0	1	0.176719	10.8502	16.9298	Galactosyltransferase
AGAP000260	-1.11092	1	-1.22094	311.376	183.932	Mitochondrial ATP synthase epsilon chain
AGAP000261	-1.83828	1	-2.01829	50.135	17.0229	DnaJ domain
AGAP000262	0	1	-1.34622	0.055142	0.0224014	Glutaredoxin
AGAP000264	-1.45849	1	-1.58139	31.0985	14.3059	none
AGAP000266	0.136214	1	1.8826	0.225581	1.46628	Chitin binding domain
AGAP000267	-0.336952	1	-0.619406	14.6056	13.0977	none
AGAP000268	-0.211793	1	-0.87229	4.87088	3.6589	none
AGAP000269	0	1	0.0285233	6.62027	9.32152	Ubiquitin carboxyl-terminal hydrolase
AGAP000270	-1.24694	1	-1.47599	24.4556	12.0933	Nop53 (60S ribosomal biogenesis)
AGAP000271	-0.451048	1	-0.837711	3.33319	2.56753	Importin-beta N-terminal domain
AGAP000272	-2.15406	1	-2.39045	34.8414	9.12721	ATPase family associated with various cellular activities (AAA)
AGAP000273	-0.651153	1	-0.825476	10.8377	8.42174	none
AGAP000274	-2.66296	1	-3.20752	21.1563	3.08935	Destabilase
AGAP000275	-1.92872	1	-1.99455	388.619	134.284	short chain dehydrogenase
AGAP000277	0.463157	1	1.03094	1.62456	4.65285	none
AGAP000278	-1.50203	1	-2.0118	13.6332	4.60867	PBP/GOBP family
AGAP000279	0	1	-0.761259	0	0	PBP/GOBP family
AGAP000280	-0.796341	1	-0.932729	38.0174	27.4249	Adenylate and Guanylate cyclase catalytic domain
AGAP000281	0	1	0.0829463	9.47956	13.8517	HMG (high mobility group) box
AGAP000283	-1.2689	1	-1.44359	48.3764	24.4781	none
AGAP000284	-0.0403945	1	-0.615829	3.17662	2.85896	Cytochrome P450
AGAP000285	-0.230445	1	-0.390544	33.9953	35.7244	TMPIT-like protein
AGAP000286	-0.667449	1	-0.96368	9.22807	6.5127	Zinc-finger associated domain (zf-AD)
AGAP000287	-0.56431	1	-0.891567	15.1087	11.2108	Zinc-binding dehydrogenase
AGAP000288	-2.00046	1	-2.36916	19.2308	5.09296	Zinc-binding dehydrogenase
AGAP000289	-1.51495	1	-1.8239	21.2202	8.22884	Zinc-binding dehydrogenase
AGAP000290	0	1	-0.197358	2.16346	2.61719	Trypsin
AGAP000291	-0.759698	1	-0.917465	39.5604	28.841	Tim44-like domain
AGAP000292	-0.65757	1	-0.895984	10.9437	8.09708	PDZ domain (Also known as DHR or GLGF)
AGAP000293	-1.732	1	-2.39203	3.47489	0.891583	none
AGAP000294	0	1	1.23874	0	0.120656	none
AGAP000295	0.383992	1	0.853918	4.87651	12.2699	Membrane-associating domain
AGAP000296	-1.55181	1	-1.6845	170.743	73.1189	none
AGAP000297	-0.0642225	1	-0.323254	12.5164	13.7893	Membrane-associating domain
AGAP000298	-1.84758	1	-3.56861	3.5686	0.322165	none
AGAP000299	-1.87832	1	-2.14953	61.4693	19.0217	none
AGAP000300	-1.87577	1	-1.99826	27.9015	9.61257	Carbamoyl-phosphate synthase L chain, ATP binding domain
AGAP000301	-0.564238	1	-2.63573	0.233951	0.038017	Mab-21 protein
AGAP000303	-3.66536	1	-5.08319	2.83576	0.0968092	Trypsin
AGAP000304	-0.549557	1	-0.647806	65.9006	57.9268	Twisted gastrulation (Tsg) protein conserved region
AGAP000305	-2.03894	1	-2.12919	417.485	131.382	Secreted protein acidic and rich in cysteine Ca binding region
AGAP000306	0.585686	1	0.803262	33.5446	80.7884	Core histone H2A/H2B/H3/H4
AGAP000307	0.0742796	1	0.413373	2.93849	5.41171	Integrin alpha
AGAP000308	-0.90984	1	-1.02017	79.311	53.8486	Proteasome activator pa28 beta subunit
AGAP000309	-1.7366	1	-2.15277	6.02361	1.85185	Lipase
AGAP000310	-1.2311	1	-1.54713	19.4585	9.14763	Protein kinase domain
AGAP000311	-1.86259	1	-2.23301	10.7582	3.13246	Ion channel regulatory protein UNC-93
AGAP000312	0.648267	1	1.16319	5.51914	17.2833	Vacuolar import and degradation protein
AGAP000313	-1.55458	1	-1.71446	44.3693	18.6056	Aminotransferase class-III
AGAP000314	-0.887679	1	-1.59951	0.682714	0.306044	none
AGAP000315	-1.28177	1	-1.6113	13.0128	5.84883	Trypsin
AGAP000316	-2.05089	1	-2.71063	5.32655	1.0917	none
AGAP000317	0.255554	1	1.03625	2.22	6.49351	Core binding factor beta subunit
AGAP000319	-0.260086	1	-0.778333	1.8648	1.49711	WD domain, G-beta repeat
AGAP000320	-0.633422	1	-0.730873	65.2277	54.126	Cytoplasmic dynein 1 intermediate chain 2
AGAP000321	-0.63201	1	-0.74431	46.7221	38.4106	none
AGAP000322	0	1	-0.167981	9.09957	11.1761	Protein of unknown function (DUF1681)
AGAP000323	0	1	0.679314	0.162364	0.375467	none
AGAP000324	-1.3427	1	-1.85437	6.5346	2.46656	tRNA (Guanine-1)-methyltransferase
AGAP000325	-1.26277	1	-1.41334	39.7509	20.5437	tRNA synthetases class II (D, K and N)
AGAP000326	-1.6138	1	-1.89235	34.4615	12.75	Squalene/phytoene synthase
AGAP000327	0.447503	1	0.5159	123.797	243.822	Aminotransferase class I and II
AGAP000328	0.809655	1	1.22443	3.30615	10.745	AMMECR1
AGAP000329	0.467723	1	1.37624	0.504887	1.90459	Neurotransmitter-gated ion-channel ligand binding domain
AGAP000330	-0.430679	1	-0.748378	12.2153	10.0143	none
AGAP000331	-0.579932	1	-0.66377	16.8842	14.6778	Low-density lipoprotein receptor domain class A
AGAP000332	-1.20125	1	-1.40551	8.04625	4.17945	none
AGAP000334	-0.394291	1	-0.685595	13.1159	11.2327	none
AGAP000336	0	1	0.0124651	0.811425	1.14276	Transcription factor TFIID (or TATA-binding protein, TBP)
AGAP000337	-1.62901	1	-1.86376	11.7334	4.43165	Up-frameshift suppressor 2
AGAP000338	-2.27291	1	-2.62953	43.9886	9.72222	Phosphomevalonate kinase
AGAP000339	-1.55308	1	-1.77907	39.8384	15.9606	none
AGAP000340	0	1	-0.761259	0	0	Leucine Rich Repeat
AGAP000341	-1.3652	1	-1.69414	22.0317	9.34751	Galactoside-binding lectin
AGAP000342	-1.86415	1	-2.04587	58.7058	19.5547	Transforming growth factor beta like domain
AGAP000343	-0.438788	1	-0.635513	10.4192	9.23795	Protein of unknown function N-terminal domain (DUF2450)
AGAP000344	-0.409868	1	-0.828373	7.02714	5.44805	Insect cuticle protein
AGAP000345	-2.90235	1	-4.76126	1.30807	0.0342841	Insect cuticle protein
AGAP000346	0	1	-0.0274331	20.3538	27.5324	none
AGAP000347	-1.24769	1	-2.96289	1.06905	0.157928	none
AGAP000348	0	1	-2.34622	0.160298	0.0325606	Transient receptor ion channel II
AGAP000349	0	1	0.0516554	3.32468	4.77353	none
AGAP000351	0	1	0.0800432	0.928243	1.37723	none
AGAP000352	-0.283147	1	-3.56861	0.433369	0	Domain of unknown function (DUF243)
AGAP000354	1.01556	1	1.34762	2.68336	9.46631	Zinc finger, C3HC4 type (RING finger)
AGAP000355	0	1	-0.339026	2.59589	2.84091	Zinc finger, C3HC4 type (RING finger)
AGAP000356	-5.01925	1	-5.98365	42.9271	0.858302	Cysteine-rich secretory protein family
AGAP000357	-3.04268	1	-4.89054	2.9157	0.0696767	Cysteine-rich secretory protein family
AGAP000358	-2.16103	1	-2.24495	507.879	147.508	Protein of unknown function (DUF2763)
AGAP000359	-0.751105	1	-2.29177	1.22333	0.318066	Chitin binding Peritrophin-A domain
AGAP000360	0.62397	1	3.56067	0	0.272612	Leucine Rich Repeat
AGAP000361	-1.65594	1	-2.06689	5.72998	1.87075	Ion transport protein
AGAP000363	0.733515	1	0.989861	3.67539	10.0856	Adaptor complexes medium subunit family
AGAP000364	0.643153	1	1.1089	1.56242	4.69702	none
AGAP000365	-0.176295	1	-0.230744	0.496278	0.604839	Glycosyltransferase family 10 (fucosyltransferase)
AGAP000366	-0.72636	1	-1.07787	20.8012	13.5542	none
AGAP000367	-1.85593	1	-1.92827	343.18	124.154	Glyoxalase/Bleomycin resistance protein/Dioxygenase superfamily
AGAP000368	-0.236322	1	-0.475754	2.71041	2.68548	Phosphatidylinositol 3- and 4-kinase
AGAP000369	0	1	-2.34622	0.099965	0	7 transmembrane receptor (rhodopsin family)
AGAP000372	-1.40331	1	-1.90734	3.30905	1.20385	Ataxin-1 and HBP1 module (AXH)
AGAP000374	-0.131364	1	-0.623755	1.11049	0.993512	none
AGAP000375	-1.98592	1	-2.09876	186.952	60.0771	none
AGAP000376	-1.60906	1	-1.81053	30.1823	11.8347	Transferrin
AGAP000377	0	1	-1.49822	0.17094	0.0694444	Seven in absentia protein family
AGAP000378	0.579463	1	0.785568	10.4056	24.7493	MA3 domain
AGAP000379	0	1	-3.08319	0.204719	0	none
AGAP000380	0.145286	1	0.417711	5.41026	9.97917	5\ nucleotidase family
AGAP000382	0	1	-0.346222	0.286492	0.349162	Pupal cuticle protein C1
AGAP000383	0	1	-1.93118	0.252	0.0767813	7 transmembrane receptor (rhodopsin family)
AGAP000384	-0.151726	1	-0.584381	1.79771	1.65283	none
AGAP000385	-0.474064	1	-0.559173	57.956	54.1721	none
AGAP000386	0	1	0.0460959	0.918604	1.33048	Putative zinc finger in N-recognin (UBR box)
AGAP000387	-1.03181	1	-1.50187	9.33048	4.51389	Nucleotide-sugar transporter
AGAP000388	0	1	0.238741	0	0.0434934	none
AGAP000389	0	1	1.11321	0.116937	0.371407	FerB (NUC096) domain
AGAP000390	0	1	-1.76126	0.0194989	0	E1-E2 ATPase
AGAP000391	0	1	0.15061	11.7704	18.0247	TH1 protein
AGAP000392	0	1	0.0110736	25.0305	34.7718	Synaptobrevin
AGAP000393	0	1	-0.292305	10.1482	11.4336	TRIC channel
AGAP000394	-0.9772	1	-1.22316	18.7064	11.0253	GLUT4 regulating protein TUG
AGAP000395	-2.42646	1	-2.73526	37.0121	7.61394	ERp29, N-terminal domain
AGAP000396	-2.02863	1	-2.18069	136.743	41.4975	AhpC/TSA family
AGAP000397	-0.942556	1	-1.29698	6.47298	3.62035	Nop14-like family
AGAP000398	-1.61215	1	-2.31146	5.71106	1.54675	Formyl transferase
AGAP000399	0.816522	1	1.1075	5.93714	17.6978	RNA recognition motif. (a.k.a. RRM, RBD, or RNP domain)
AGAP000400	-0.435593	1	-0.635951	18.5262	16.4209	TFIIS helical bundle-like domain
AGAP000401	-2.16714	1	-2.31622	185.185	51.1574	Eukaryotic-type carbonic anhydrase
AGAP000402	-1.96324	1	-2.21401	46.5872	13.7911	none
AGAP000403	-0.693387	1	-0.938927	11.6443	8.362	Nuclear transport factor 2 (NTF2) domain
AGAP000405	-0.669397	1	-0.956016	8.28228	5.87666	none
AGAP000406	0.199672	1	0.689402	0.981077	2.20223	Protein kinase domain
AGAP000407	-1.35395	1	-1.46242	64.8965	32.4239	FYVE zinc finger
AGAP000408	0	1	-2.76126	0.262536	0	Transposase family tnp2
AGAP000410	0.058838	1	0.614889	0.954793	2.04061	Histone deacetylase domain
AGAP000411	0	1	0.823703	0	0.0381563	Trypsin
AGAP000412	0	1	-0.0519553	15.9192	21.1601	none
AGAP000413	0.689429	1	0.961901	3.96098	10.6649	Ion transport protein
AGAP000414	-2.58512	1	-3.10918	12.4213	1.94605	Zinc-binding dehydrogenase
AGAP000415	-2.74384	1	-3.1709	33.6302	5.08005	HIUase/Transthyretin family
AGAP000416	-2.43131	1	-2.63191	77.1686	17.1089	Metallo-beta-lactamase superfamily
AGAP000417	0	1	-0.761259	0	0	none
AGAP000418	0	1	1.56067	0	0.118878	Protein kinase domain
AGAP000419	0	1	1.23874	0	0.0338387	none
AGAP000420	0	1	0.238741	0	0.025222	none
AGAP000421	0	1	0.238741	0	0.0356735	none
AGAP000422	0	1	-0.761259	0	0	Sulfotransferase domain
AGAP000423	0	1	0.698173	0.414307	1.12208	none
AGAP000424	-0.609255	1	-0.623755	1.2275	1.10816	none
AGAP000425	-1.17907	1	-1.29362	226.961	127.475	Eukaryotic family of unknown function (DUF1754)
AGAP000426	-1.268	1	-1.40608	87.5452	45.4761	TspO/MBR family
AGAP000427	0	1	-2.34622	0.0251136	0	Low-density lipoprotein receptor domain class A
AGAP000428	-1.18545	1	-1.38229	24.8007	13.0923	CUE domain
AGAP000429	-1.27298	1	-1.5729	9.15556	4.22866	Beige/BEACH domain
AGAP000430	-0.330177	1	-0.520443	24.5762	23.6019	C2 domain
AGAP000431	0	1	-0.761259	0	0	DM DNA binding domain
AGAP000432	-2.48356	1	-2.79207	65.0006	12.8539	none
AGAP000433	-0.160479	1	-0.344383	21.5634	23.4002	Ras family
AGAP000434	0	1	0.0673186	12.0013	17.333	Oligosaccharyl transferase STT3 subunit
AGAP000436	0.41948	1	0.808273	2.63009	6.38787	Glycosyl hydrolases family 18
AGAP000437	0	1	-0.761259	0	0	Domain of unknown function (DUF243)
AGAP000438	-0.806156	1	-1.17887	10.3529	6.28618	Nitrogen permease regulator 2
AGAP000439	-1.77215	1	-1.93901	102.432	36.7533	Pterin 4 alpha carbinolamine dehydratase
AGAP000440	-1.01802	1	-1.12822	47.2307	29.7524	ABC transporter transmembrane region 2
AGAP000441	0	1	-0.131902	4.14201	5.23504	Histone-like transcription factor (CBF/NF-Y) and archaeal histone
AGAP000442	0	1	0.719868	2.14452	5	none
AGAP000443	0	1	0.296074	0.747224	1.27246	Lectin C-type domain
AGAP000444	-1.55893	1	-1.77557	43.0526	17.2925	WD domain, G-beta repeat
AGAP000445	-1.90169	1	-3.00919	2.664	0.42517	7 transmembrane receptor (rhodopsin family)
AGAP000446	0.0820735	1	0.894093	0.604441	1.60256	Immunoglobulin I-set domain
AGAP000447	-1.59434	1	-1.89215	15.5196	5.74045	none
AGAP000448	-0.681843	1	-1.02429	9.9179	6.70882	Mitochondrial carrier protein
AGAP000449	0.411504	1	0.635631	3.46281	7.42435	Phosphotyrosine interaction domain (PTB/PID)
AGAP000452	0	1	-0.126941	18.0269	22.7443	Phosphotyrosine interaction domain (PTB/PID)
AGAP000453	-0.850808	1	-1.25015	1.9254	1.11203	Nucleocytoplasmic shuttling protein for mRNA cap-binding EIF4E
AGAP000454	-1.85388	1	-2.04234	39.3897	13.1515	Acyl-CoA dehydrogenase, C-terminal domain
AGAP000456	0.335699	1	0.782481	3.54484	8.47597	PMP-22/EMP/MP20/Claudin family
AGAP000457	-0.879931	1	-1.05095	51.2219	34.0376	Protein-L-isoaspartate(D-aspartate) O-methyltransferase (PCMT)
AGAP000458	-0.153263	1	-0.230744	0.943501	1.12734	WW domain-binding protein 1
AGAP000459	-2.0615	1	-4.00919	18.711	0.844595	tRNA
AGAP000460	0	1	-0.761259	0.182174	0.148017	none
AGAP000461	-0.572843	1	-0.865331	2.27474	1.71912	EGF-like domain
AGAP000462	-0.585645	1	-0.651948	286.634	251.225	Cyclophilin type peptidyl-prolyl cis-trans isomerase/CLD
AGAP000463	0	1	0.0659044	5.60472	8.09366	SAP domain
AGAP000466	0	1	0.238741	1.30194	2.14504	Carboxylesterase
AGAP000467	-0.00799862	1	-0.174198	13.949	17.0334	Patatin-like phospholipase
AGAP000468	-1.36296	1	-2.09383	1.87481	0.591124	Chitin binding Peritrophin-A domain
AGAP000469	0	1	-0.515503	3.5127	3.39179	none
AGAP000470	-1.08	1	-1.18336	120.284	72.9299	Class II Aldolase and Adducin N-terminal domain
AGAP000471	-0.994918	1	-1.29126	11.7115	6.58057	none
AGAP000472	0	1	0.592378	0.543626	1.15521	CHRD domain
AGAP000473	0	1	-0.761259	0	0	Transmembrane amino acid transporter protein
AGAP000474	-1.36364	1	-2.53385	1.50167	0.33553	Origin recognition complex subunit 2
AGAP000475	-1.31741	1	-1.54269	19.296	9.11017	BTB/POZ domain
AGAP000476	-1.89809	1	-2.49061	4.80769	1.15625	Metallopeptidase family M24
AGAP000477	0	1	0.499269	2.63704	5.19694	Protein kinase domain
AGAP000478	-0.014219	1	-0.498225	5.79201	5.65778	K+ channel tetramerisation domain
AGAP000479	-1.00029	1	-1.3597	11.9895	6.41843	WD domain, G-beta repeat
AGAP000480	-2.0489	1	-2.35568	26.6093	7.12802	WD domain, G-beta repeat
AGAP000481	-1.4888	1	-2.1763	2.41435	0.720103	Glycosyl hydrolase family 1
AGAP000482	-3.03863	1	-3.3136	80.8786	11.1461	Steroid receptor RNA activator (SRA1)
AGAP000483	-0.0765788	1	-0.263651	10.2061	11.7141	SacI homology domain
AGAP000484	0	1	-1.1763	0.111645	0.0604741	Homeobox domain
AGAP000485	0	1	-0.761259	0	0	Cysteine-rich secretory protein family
AGAP000488	0	1	0.653778	0.327332	0.764628	Homeobox domain
AGAP000489	0	1	-0.000929432	1.20428	1.67156	Protein tyrosine kinase
AGAP000491	-2.25245	1	-2.46523	147.773	36.7716	Hypoxia induced protein conserved region
AGAP000492	0.00787663	1	0.638672	1.71266	3.73728	Dual specificity phosphatase, catalytic domain
AGAP000493	-0.673432	1	-0.970548	28.3019	19.8787	Sodium:neurotransmitter symporter family
AGAP000494	-1.12116	1	-1.33033	42.8785	23.4651	Sodium:neurotransmitter symporter family
AGAP000495	0	1	-1.56861	0.503863	0.204694	Ubiquitin-conjugating enzyme
AGAP000496	-1.14559	1	-1.40281	42.8686	22.2982	Geminin
AGAP000497	0	1	0.0408016	2.80257	4.01486	none
AGAP000498	-0.672771	1	-0.825456	63.2166	49.1257	Nuclear transport factor 2 (NTF2) domain
AGAP000499	0	1	0.583876	2.46812	5.18048	none
AGAP000500	-0.502877	1	-0.550281	169.845	159.732	FAD binding domain
AGAP000501	-0.846098	1	-1.02177	23.2694	15.779	NOL1/NOP2/sun family
AGAP000502	0.834167	1	2.40867	0.0998677	0.892567	HELP motif
AGAP000504	0.184257	1	0.514599	1.51578	2.99475	RhoGAP domain
AGAP000506	0	1	-1.49822	0.339866	0.153412	ABC-2 type transporter
AGAP000507	-1.42703	1	-1.83451	10.6926	4.10615	Zinc finger, C2H2 type
AGAP000508	-2.3932	1	-2.67314	60.4595	12.9988	Ribosomal protein L22p/L17e
AGAP000509	0.254962	1	1.14563	1.47362	4.70945	Frag1/DRAM/Sfk1 family
AGAP000512	1.65573	1	3.09672	0.225449	3.15064	TEA/ATTS domain family
AGAP000513	-2.02227	1	-2.31227	28.222	7.7954	Peptidase family S51
AGAP000514	-0.551214	1	-0.751045	20.0886	16.4382	Mak16 protein C-terminal region
AGAP000515	0	1	-0.0933351	13.8671	17.9634	Enhancer of rudimentary
AGAP000516	-0.311772	1	-0.63515	18.8886	16.7556	Enhancer of rudimentary
AGAP000519	0	1	-0.118416	0.952818	1.21655	Diacylglycerol kinase accessory domain
AGAP000520	0	1	-0.346222	0.815363	0.889121	Acyltransferase family
AGAP000521	-2.89116	1	-3.3235	13.4259	1.82292	Acyltransferase family
AGAP000522	0	1	0.911166	1.1257	3.04878	none
AGAP000523	0.022336	1	0.0953768	600.443	883.543	ATP synthase subunit C
AGAP000526	-0.227131	1	-0.320119	79.1169	87.285	RNA recognition motif. (a.k.a. RRM, RBD, or RNP domain)
AGAP000528	-0.205315	1	-0.293138	48.0318	53.9906	Basic region leucine zipper
AGAP000529	-0.762973	1	-0.957468	16.5337	11.7227	Vps16, N-terminal region
AGAP000530	-0.818487	1	-1.15163	11.6443	7.20839	3\-5\ exonuclease
AGAP000531	-2.45252	1	-2.76943	47.7951	9.59848	Biotin/lipoate A/B protein ligase family
AGAP000532	-0.663022	1	-0.818633	14.6874	11.4678	Histone deacetylase domain
AGAP000533	-0.144906	1	-0.761259	1.31741	1.07039	none
AGAP000534	-1.16149	1	-1.2593	95.1851	54.7525	Eukaryotic glutathione synthase, ATP binding domain
AGAP000535	0	1	0.0460959	0.0893762	0.145236	Acyltransferase family
AGAP000536	-1.11425	1	-1.53278	11.1985	5.30763	N-acetylmuramoyl-L-alanine amidase
AGAP000537	0	1	-0.439331	0.364564	0.394945	Domain of unknown function (DUF243)
AGAP000538	0	1	-0.761259	0	0	Domain of unknown function (DUF243)
AGAP000539	0	1	-0.761259	0.0404752	0.0328861	Zinc carboxypeptidase
AGAP000540	-0.140137	1	-0.673796	1.28898	1.11486	Transmembrane amino acid transporter protein
AGAP000541	-0.803828	1	-0.851148	784.268	598.723	Ribosomal protein S8
AGAP000542	0	1	-0.761259	0	0	tRNA
AGAP000543	-0.720794	1	-1.14908	11.0916	6.87241	Vitamin K epoxide reductase family
AGAP000544	0	1	-0.220691	6.8267	8.0844	Triose-phosphate Transporter family
AGAP000545	-1.22183	1	-1.35708	26.7036	14.3512	AAA domain (dynein-related subfamily)
AGAP000546	-1.01601	1	-1.10759	216.725	138.496	Acyl CoA binding protein
AGAP000547	-1.83287	1	-2.09346	21.5461	6.93408	FYVE-finger-containing Rab5 effector protein rabenosyn-5
AGAP000548	0	1	-0.761259	0.125589	0.102041	none
AGAP000549	-0.280264	1	-0.455378	27.8055	27.9356	2-oxoacid dehydrogenases acyltransferase (catalytic domain)
AGAP000550	0	1	0.823703	0	0.0253241	AMOP domain
AGAP000551	-0.770387	1	-1.60256	1.03984	0.462665	Transketolase, pyrimidine binding domain
AGAP000552	-0.162091	1	-0.387801	10.4992	11.0574	TBC domain
AGAP000553	0	1	-1.02429	0.178145	0.115794	ABC-2 type transporter
AGAP000554	-1.57006	1	-1.8277	19.7835	7.65885	ASCH domain
AGAP000555	0	1	-0.0615719	74.2478	97.9951	Aminotransferase class-V
AGAP000556	-1.59391	1	-2.14918	30.0789	9.21474	Rdx family
AGAP000558	0.492997	1	0.748799	5.61501	13.0319	Glycosyl hydrolase family 47
AGAP000559	-0.848056	1	-1.50542	2.0773	0.99734	none
AGAP000560	-1.20235	1	-1.36638	26.7603	14.2869	Peptidase family M41
AGAP000561	0.481785	1	0.688397	8.79337	19.5504	Kinesin motor domain
AGAP000562	1.14252	1	1.27578	19.8711	66.3261	Ezrin/radixin/moesin family
AGAP000563	0	1	0.21743	8.78235	14.0824	Putative GTPase activating protein for Arf
AGAP000564	-1.09492	1	-1.34148	25.7164	13.9603	short chain dehydrogenase
AGAP000565	-0.888933	1	-0.953302	127.751	90.8588	Pyridine nucleotide-disulphide oxidoreductase
AGAP000566	-0.0321379	1	-0.500731	11.1738	10.8945	BCL7, N-terminal conserver region
AGAP000567	0	1	-0.0922323	3.90602	5.0555	DHHC zinc finger domain
AGAP000569	-1.17216	1	-1.42238	18.184	9.33126	Fork head domain
AGAP000570	-2.40974	1	-3.13472	12.8205	1.93584	none
AGAP000571	0	1	-2.34622	0.136752	0	Trypsin
AGAP000572	-3.79386	1	-4.36489	26.1121	1.6951	Trypsin
AGAP000573	-0.0283861	1	-0.221919	20.7692	24.5395	Trypsin
AGAP000574	0	1	-0.0102866	12.5631	17.2356	Platelet-derived growth factor (PDGF)
AGAP000575	0	1	-2.34622	0.0401687	0	Kinesin motor domain
AGAP000576	-0.744954	1	-0.944059	11.1179	7.95645	none
AGAP000577	0.165355	1	0.320552	15.7624	27.1294	Adenosine/AMP deaminase
AGAP000578	-1.00348	1	-1.197	22.0274	13.2251	TMC domain
AGAP000579	0	1	1.8237	0	0.0813802	Sterol-sensing domain of SREBP cleavage-activation
AGAP000580	0	1	-0.761259	0	0	PBP/GOBP family
AGAP000581	0	1	-0.761259	0	0	none
AGAP000585	-1.5415	1	-3.00919	0.711716	0.109402	BTB/POZ domain
AGAP000586	-1.26965	1	-1.45003	46.2992	23.3215	none
AGAP000587	-0.769611	1	-3.93118	0.304797	0	none
AGAP000588	0	1	0.823703	0.052222	0.212152	none
AGAP000589	-2.4268	1	-2.77443	17.3889	3.4758	Poly (ADP-ribose) glycohydrolase (PARG)
AGAP000591	0.215393	1	1.03521	0.49222	1.44419	Polyprenyl synthetase
AGAP000592	1.65341	1	2.08544	2.49326	14.7782	none
AGAP000594	-2.0214	1	-2.30984	40.7051	11.263	none
AGAP000595	-0.880482	1	-1.07923	23.001	14.9859	Acyltransferase
AGAP000596	0	1	0.211365	4.58206	7.33303	Acyltransferase
AGAP000597	-2.99547	1	-3.74215	9.07485	0.890736	DNA repair metallo-beta-lactamase
AGAP000598	-1.54301	1	-1.73056	63.8049	26.4509	Scaffold protein Nfu/NifU N terminal
AGAP000599	-0.165196	1	-0.572814	5.23732	4.85372	XK-related protein
AGAP000601	-0.764268	1	-1.02754	11.2888	7.62195	Leucine rich repeat N-terminal domain
AGAP000602	-0.565581	1	-0.88679	3.91602	2.91545	Protein kinase domain
AGAP000603	0	1	-0.761259	0	0	none
AGAP000604	0	1	-0.761259	0	0	none
AGAP000605	0	1	-2.34622	0.127885	0	none
AGAP000606	0	1	1.40867	0.0402528	0.261643	7 transmembrane receptor (rhodopsin family)
AGAP000607	0	1	-2.08319	0.241327	0.0490196	none
AGAP000609	0	1	1.23874	0	0.144453	none
AGAP000610	0	1	0.823703	0	0.0870474	none
AGAP000611	0	1	-0.176297	0.0553802	0.0899928	none
AGAP000612	-0.769611	1	-3.93118	0.447878	0	none
AGAP000614	0	1	0.0523279	1.98413	2.85218	RasGEF domain
AGAP000615	-1.14698	1	-1.26689	56.1855	32.147	Sel1 repeat
AGAP000616	-1.31788	1	-1.41057	122.157	63.2712	ATPase family associated with various cellular activities (AAA)
AGAP000617	-0.694332	1	-0.851904	54.4459	41.5405	Dual specificity phosphatase, catalytic domain
AGAP000618	-2.19187	1	-2.3048	315.301	87.8317	CybS
AGAP000619	0	1	-0.312274	1.87913	2.09318	PHD-finger
AGAP000620	-0.106102	1	-0.491419	5.59731	5.48986	none
AGAP000621	-0.109181	1	-0.176297	0.396219	0.505887	Zinc carboxypeptidase
AGAP000622	0.447057	1	0.751475	4.75248	11.0644	5-formyltetrahydrofolate cyclo-ligase family
AGAP000623	-1.39799	1	-1.82611	4.56494	1.7623	ATP dependent DNA ligase domain
AGAP000624	-3.47076	1	-3.60612	262.888	29.693	Uncharacterised protein family (UPF0184)
AGAP000625	0	1	-0.0875872	60.5475	78.489	ATPase family associated with various cellular activities (AAA)
AGAP000626	0.522845	1	0.752795	24.3238	56.5782	MSP (Major sperm protein) domain
AGAP000627	0	1	-0.00408526	24.2448	33.3118	Protein kinase domain
AGAP000628	0	1	0.238741	0	0.0879044	Tudor domain
AGAP000629	-0.0696611	1	-0.42684	5.68485	5.83141	Acyltransferase family
AGAP000630	-0.114818	1	-0.265088	10.7285	12.2991	DENN (AEX-3) domain
AGAP000631	-0.423258	1	-0.655105	6.73451	5.89062	von Willebrand factor type A domain
AGAP000633	-0.751213	1	-0.882288	58.5387	43.7326	T-complex protein 11
AGAP000634	-1.29927	1	-1.65108	6.09652	2.66419	DEAD_2
AGAP000635	-0.480365	1	-0.66216	7.9638	6.93137	Domain of unknown function (DUF1981)
AGAP000636	-0.311664	1	-0.855586	8.24176	6.26717	none
AGAP000637	0.0609751	1	0.274365	11.6177	19.3784	Sodium:neurotransmitter symporter family
AGAP000638	0	1	2.8237	0	0.713915	PBP/GOBP family
AGAP000639	-0.158585	1	-0.704675	3.59363	3.03819	IPP transferase
AGAP000640	0	1	1.56067	0	0.248756	PBP/GOBP family
AGAP000641	0	1	-0.761259	0	0	PBP/GOBP family
AGAP000642	0	1	-1.76126	0.0922339	0	PBP/GOBP family
AGAP000643	0	1	-0.761259	0	0	PBP/GOBP family
AGAP000644	0	1	-0.761259	0	0	PBP/GOBP family
AGAP000646	-0.461653	1	-1.07773	1.49835	0.973929	Helix-loop-helix DNA-binding domain
AGAP000647	0	1	0.823703	0.470478	1.52905	Chitin binding Peritrophin-A domain
AGAP000648	-0.599784	1	-0.897678	10.9009	8.05481	CS domain
AGAP000649	-1.59142	1	-1.81604	38.2049	14.9185	Domain of unknown function (DUF1731)
AGAP000650	-0.225501	1	-1.93118	0.98843	0.330688	Ribonuclease P 40kDa (Rpp40) subunit
AGAP000651	-0.542967	1	-0.566465	1054.48	980.623	Actin
AGAP000652	-0.45796	1	-0.623423	45.5519	40.7261	Phosphatidylethanolamine-binding protein
AGAP000653	1.23964	1	1.5497	4.9689	20.1553	EXS family
AGAP000654	-1.89438	1	-1.93519	2490.97	896.972	Ribosomal protein S30
AGAP000655	-2.07809	1	-2.13942	1024.84	320.293	Ribosomal protein S11
AGAP000656	-0.468658	1	-0.699858	14.3622	12.1779	Glycosyl transferase family 2
AGAP000657	0	1	0.823703	0.0613422	0.249203	Amiloride-sensitive sodium channel
AGAP000658	0.485495	1	0.980943	2.80287	7.71761	7 transmembrane receptor (rhodopsin family)
AGAP000659	0.58368	1	0.933328	1.33032	3.52005	Fibronectin type III domain
AGAP000660	-0.346648	1	-0.495902	24.0143	23.4559	TATA element modulatory factor 1 TATA binding
AGAP000662	0.758969	1	1.00004	5.68397	15.702	Fork head domain
AGAP000663	1.0588	1	1.49355	1.51837	5.95961	Divalent cation transporter
AGAP000666	-0.704102	1	-0.902615	13.6889	10.0824	Ubiquitin carboxyl-terminal hydrolase
AGAP000667	0	1	0.238741	0.0509762	0.124254	7 transmembrane receptor (rhodopsin family)
AGAP000668	-0.789211	1	-1.09383	4.00733	2.58314	ATP-utilising chromatin assembly and remodelling N-terminal
AGAP000669	-0.781151	1	-0.857953	709.561	539.136	none
AGAP000670	-2.62727	1	-2.90782	86.8639	15.8654	CutA1 divalent ion tolerance protein
AGAP000671	0.627232	1	1.2284	4.25266	14.0244	Ras family
AGAP000672	0	1	-0.0815183	38.0832	49.5902	Protein of unknown function (DUF933)
AGAP000673	0	1	0.0740641	12.8581	18.6645	Zinc finger, C2H2 type
AGAP000674	0	1	-0.291774	0.81314	0.924947	Zinc finger, C2H2 type
AGAP000675	-0.859801	1	-1.3138	5.96621	3.29337	Protein of unknown function (DUF1151)
AGAP000676	-0.93802	1	-1.36533	2.97373	1.5841	none
AGAP000678	0	1	0.255814	3.0173	4.99173	WD domain, G-beta repeat
AGAP000679	-1.33189	1	-1.52078	40.7498	19.5411	Peptidase family M20/M25/M40
AGAP000680	-0.0928824	1	-0.645782	9.94816	8.76594	CYTH domain
AGAP000681	-1.88262	1	-2.14075	31.8433	9.91714	Methyltransferase TRM13
AGAP000682	-0.935003	1	-1.1908	24.4951	14.7646	Helix-loop-helix DNA-binding domain
AGAP000684	0.994983	1	1.6872	0.683365	3.13828	Zinc finger C-x8-C-x5-C-x3-H type (and similar)
AGAP000685	2.31957	1	3.73059	0.056181	1.22334	Pentaxin family
AGAP000686	0.115484	1	0.290201	9.26742	15.6215	none
AGAP000687	0	1	-0.761259	0.0484707	0.0393825	Lipase
AGAP000688	0	1	-0.761259	0	0	Eukaryotic-type carbonic anhydrase
AGAP000689	0.154126	1	0.808597	2.29732	5.65992	none
AGAP000690	-0.762429	1	-1.32156	8.53598	4.67742	none
AGAP000691	-0.986793	1	-1.0955	159.495	102.778	none
AGAP000692	-5.81961	1	-7.56861	33.1155	0.120656	Cecropin family
AGAP000693	2.66035	1	2.81928	69.5469	677.348	Cecropin family
AGAP000694	0.262014	1	0.5821	15.6417	32.3816	Cecropin family
AGAP000695	0	1	0.0150021	18.7737	26.1654	none
AGAP000696	-0.470008	1	-0.712477	20.6553	17.3611	none
AGAP000697	0.771255	1	0.88421	54.7466	139.243	none
AGAP000698	-1.13294	1	-1.4063	18.8332	9.77067	MOSC N-terminal beta barrel domain
AGAP000699	-1.63707	1	-1.80053	56.9051	22.4781	MOSC N-terminal beta barrel domain
AGAP000700	-0.417423	1	-0.529389	50.1594	47.8645	Synaptobrevin
AGAP000702	0	1	0.560669	0.806048	1.66383	Protein of unknown function, DUF270
AGAP000703	0	1	0.342692	2.64404	4.64628	Protein of unknown function, DUF270
AGAP000704	-0.259454	1	-0.420029	50.2172	51.7027	LEM3 (ligand-effect modulator 3) family / CDC50 family
AGAP000705	-2.58557	1	-2.73141	188.696	39.0852	DJ-1/PfpI family
AGAP000706	0	1	-0.761259	0	0	U11-48K-like CHHC zinc finger
AGAP000707	0	1	-0.201832	2.10625	2.53059	PWWP domain
AGAP000708	0	1	0.125666	11.7438	17.6576	Glycosyl hydrolases family 15
AGAP000711	-0.771245	1	-1.01395	8.2453	5.62033	none
AGAP000713	-2.10541	1	-2.26021	36.9374	10.6074	Protein kinase domain
AGAP000714	-3.49708	1	-4.86079	4.07925	0.167112	none
AGAP000715	0	1	0.238741	0	0.062751	Eukaryotic-type carbonic anhydrase
AGAP000717	-1.37748	1	-1.49684	51.9542	25.3439	Major Facilitator Superfamily
AGAP000718	0	1	-1.49822	0.145275	0.0590179	Major Facilitator Superfamily
AGAP000719	-1.14086	1	-1.28321	63.4568	35.8953	S-adenosyl-L-homocysteine hydrolase
AGAP000720	1.20324	1	1.46383	3.26528	12.4553	Immunoglobulin I-set domain
AGAP000721	-0.745931	1	-0.819516	169.063	131.926	ATP synthase (C/AC39) subunit
AGAP000723	0.425989	1	0.78089	3.63999	8.66311	Dynein light intermediate chain (DLIC)
AGAP000724	-3.36157	1	-6.18752	1.8222	0	none
AGAP000725	-1.00643	1	-1.21591	32.9124	19.5007	FKBP-type peptidyl-prolyl cis-trans isomerase
AGAP000726	-1.19619	1	-1.33982	41.7079	22.6839	SH3 domain-binding protein 5 (SH3BP5)
AGAP000727	0	1	0.0700591	3.35306	4.85483	Adenylate and Guanylate cyclase catalytic domain
AGAP000728	0.0838963	1	0.608853	2.97619	6.3244	none
AGAP000729	0	1	-0.761259	0	0	tRNA
AGAP000730	0	1	0.823703	0	1.73611	tRNA
AGAP000731	-0.218215	1	-0.498225	0.162542	0.165082	LIM domain
AGAP000732	0	1	-0.761259	0	0	Sugar (and other) transporter
AGAP000733	-0.632736	1	-0.785008	50.373	40.2592	XPC-binding domain
AGAP000734	-2.02971	1	-2.39574	19.7628	5.13834	none
AGAP000735	-0.904173	1	-1.0406	42.1765	28.2316	tRNA synthetase class II core domain (G, H, P, S and T)
AGAP000736	1.40002	1	2.21602	1.16904	7.9154	none
AGAP000737	-0.0414944	1	-0.417606	4.66004	4.81174	SPT2 chromatin protein
AGAP000738	-0.902247	1	-1.045	79.0616	52.7591	Sds3-like
AGAP000739	-1.47407	1	-1.51129	1782.84	861.274	Plectin/S10 domain
AGAP000740	-1.40833	1	-2.11273	4.93877	1.53914	none
AGAP000741	-1.24333	1	-2.34622	0.927078	0.237869	none
AGAP000742	0	1	-0.761259	0	0	tRNA
AGAP000743	-1.19109	1	-1.55438	21.0213	9.82467	none
AGAP000744	-2.2268	1	-4.15358	0.582751	0.0236742	Insect cuticle protein
AGAP000745	-0.599147	1	-2.43933	0.639959	0.138658	Insect cuticle protein
AGAP000747	-0.924165	1	-1.05402	18.3623	12.1774	Protein kinase domain
AGAP000748	0.520112	1	1.36073	1.33925	4.96464	Calponin homology (CH) domain
AGAP000749	-1.10658	1	-1.293	38.073	21.3857	Calponin homology (CH) domain
AGAP000750	-1.74322	1	-1.76404	4913.04	1992.05	Haemolymph juvenile hormone binding protein (JHBP)
AGAP000751	-0.407371	1	-1.08988	5.38563	3.46764	HORMA domain
AGAP000752	-2.87769	1	-3.01525	336.967	57.3327	Acyl CoA binding protein
AGAP000754	-0.42902	1	-0.627837	9.51518	8.48154	PHD-finger
AGAP000755	-0.950088	1	-1.12981	23.4255	14.7369	LIM domain
AGAP000756	0	1	0.17734	4.08138	6.3791	Zinc carboxypeptidase
AGAP000757	-1.10698	1	-1.47993	9.64436	4.74684	GDP-fucose protein O-fucosyltransferase
AGAP000758	-0.508249	1	-0.806882	11.4158	8.98551	none
AGAP000759	-2.3551	1	-2.54388	121.608	28.6671	none
AGAP000760	-1.17981	1	-1.47291	26.3692	13.0578	none
AGAP000761	-1.51647	1	-1.67687	95.9802	41.3114	Glutathione S-transferase, C-terminal domain
AGAP000762	-1.52201	1	-1.9229	10.0153	3.61664	none
AGAP000763	0.57674	1	0.934081	5.22496	13.8365	Protein kinase domain
AGAP000765	0	1	0.33185	1.66894	2.92776	none
AGAP000767	0.514693	1	0.722369	30.362	69.1168	Cytochrome b5-like Heme/Steroid binding domain
AGAP000768	-0.577106	1	-0.913262	9.61538	7.02751	Septin
AGAP000769	-0.62815	1	-0.737526	44.2675	36.5642	SNARE associated Golgi protein
AGAP000770	0.511443	1	0.796431	6.32979	15.1964	Domain of unknown function (DUF3434)
AGAP000771	-1.1638	1	-1.42684	42.1902	21.5803	EAP30/Vps36 family
AGAP000772	0	1	1.11321	0.165782	0.673491	none
AGAP000773	0	1	-1.76126	0.0245134	0	PAS fold
AGAP000774	0.142891	1	0.545072	1.47528	2.98364	Sec7 domain
AGAP000776	0.352675	1	0.593335	4.88965	10.1833	Myosin head (motor domain)
AGAP000777	-1.82173	1	-2.02723	98.4081	33.1946	none
AGAP000778	0	1	0.278269	5.10371	8.55892	Wnt-binding factor required for Wnt secretion
AGAP000779	0	1	-0.761259	0.158138	0.128488	Homeobox domain
AGAP000780	-1.47086	1	-1.70897	67.8452	28.5326	Yippee putative zinc-binding protein
AGAP000781	-1.59131	1	-1.75765	174.204	70.8885	Tim10/DDP family zinc finger
AGAP000782	-1.21016	1	-1.71546	10.4547	4.35083	none
AGAP000783	-0.0672658	1	-0.323707	4.40774	4.85437	Wings apart-like protein regulation of heterochromatin
AGAP000784	-1.37053	1	-1.49497	97.5139	47.6289	alpha/beta hydrolase fold
AGAP000785	0	1	-0.459603	1.66879	1.67872	Major Facilitator Superfamily
AGAP000786	2.65679	1	3.4335	0.586304	9.27337	Zona pellucida-like domain
AGAP000787	0	1	0.0180815	4.0672	5.68327	HECT-domain (ubiquitin-transferase)
AGAP000788	0	1	-0.761259	0	0	Zona pellucida-like domain
AGAP000789	0	1	0.238741	0	0.0272331	none
AGAP000790	0.800326	1	1.4897	1.79238	7.16019	none
AGAP000791	-0.925825	1	-1.10782	25.6633	16.393	BTB/POZ domain
AGAP000792	0.87539	1	1.11321	7.63865	22.8252	S-adenosyl-L-homocysteine hydrolase
AGAP000793	-1.6984	1	-2.68182	8.7146	1.77015	none
AGAP000794	-1.2703	1	-1.35353	141.561	76.2818	Respiratory-chain NADH dehydrogenase, 49 Kd subunit
AGAP000795	0	1	0.653778	0.0433614	0.123309	Major Facilitator Superfamily
AGAP000797	0	1	-0.416124	1.06838	1.10918	HECT-domain (ubiquitin-transferase)
AGAP000798	0	1	2.23874	0	0.15973	Ligand-gated ion channel
AGAP000801	0	1	2.40867	0	0.173792	Receptor family ligand binding region
AGAP000803	-0.0576825	1	-0.520251	2.51618	2.41989	Ligand-gated ion channel
AGAP000804	0	1	-0.162876	45.8081	56.5309	Glutathione peroxidase
AGAP000805	0	1	-0.761259	0.586081	0.47619	K+ channel tetramerisation domain
AGAP000806	-1.46128	1	-1.82539	14.139	5.47046	Fibrinogen beta and gamma chains, C-terminal globular domain
AGAP000807	-0.954662	1	-1.26549	11.1617	6.38423	none
AGAP000808	0.157068	1	0.354757	21.7737	38.3953	Frag1/DRAM/Sfk1 family
AGAP000809	-1.9236	1	-2.15554	33.957	10.473	Ankyrin repeat
AGAP000810	-1.42842	1	-1.57549	12.6819	5.85688	Protein kinase domain
AGAP000812	0.557867	1	1.14056	2.33483	7.22929	Mo25-like
AGAP000813	-2.42481	1	-2.68536	60.548	12.9154	Frataxin-like domain
AGAP000814	-0.815523	1	-1.35383	4.48837	2.40534	PX domain
AGAP000815	-0.233038	1	-0.375969	16.0434	17.0297	Integrin, beta chain
AGAP000816	0	1	-0.761259	0	0	none
AGAP000817	0	1	-0.761259	0	0	none
AGAP000818	-2.46459	1	-3.20183	4.48983	0.645661	Cytochrome P450
AGAP000819	0	1	-0.761259	0	0	Ligand-binding domain of nuclear hormone receptor
AGAP000820	-0.123948	1	-0.568614	2.17251	2.02667	Insect cuticle protein
AGAP000821	-0.829144	1	-0.979412	53.3499	37.2581	none
AGAP000822	-0.320857	1	-0.639087	16.6615	14.7394	none
AGAP000823	0	1	0.142714	13.0127	19.8073	Tetraspanin family
AGAP000824	0	1	-0.045908	52.0278	69.4252	TGF-beta propeptide
AGAP000825	0	1	-0.1456	2.74565	3.43768	PTB domain (IRS-1 type)
AGAP000826	-0.540672	1	-0.764461	11.1627	9.0495	FtsJ-like methyltransferase
AGAP000829	-0.75087	1	-0.899031	18.6706	13.787	Calpain family cysteine protease
AGAP000830	0.839137	1	1.37177	2.5801	9.36037	Caspase domain
AGAP000831	-1.40698	1	-1.58892	51.7088	23.6523	DnaJ domain
AGAP000832	-0.666446	1	-0.783006	116.889	93.551	Der1-like family
AGAP000833	-2.78025	1	-3.26376	18.8063	2.6528	none
AGAP000834	-0.299262	1	-0.359809	198.184	212.696	Ion channel regulatory protein UNC-93
AGAP000835	0	1	-0.761259	0	0	OTU-like cysteine protease
AGAP000837	0	1	-0.761259	0	0	none
AGAP000839	0	1	-0.761259	0	0	none
AGAP000840	0	1	-0.898763	0.390274	0.285388	Amiloride-sensitive sodium channel
AGAP000841	0.41923	1	1.33185	1.36492	4.99049	Ras family
AGAP000842	-2.22667	1	-2.41302	80.1205	20.6835	Complex I intermediate-associated protein 30 (CIA30)
AGAP000843	-1.78226	1	-2.00437	35.9584	12.3201	CDP-alcohol phosphatidyltransferase
AGAP000844	0.55563	1	0.979498	3.43611	9.41781	Haemolysin-III related
AGAP000847	0.313577	1	0.909677	0.42671	1.12444	Protein kinase domain
AGAP000848	0.411987	1	0.696731	5.46003	12.2304	Dipeptidyl peptidase IV (DPP IV) N-terminal region
AGAP000849	-1.90763	1	-1.98828	910.203	315.857	MNLL subunit
AGAP000850	-0.137224	1	-0.40922	18.6192	19.3242	SNARE domain
AGAP000851	-2.34412	1	-2.40886	945.62	245.176	Cytochrome c oxidase subunit VIa
AGAP000852	-0.650929	1	-0.730025	226.323	187.913	Ubiquitin-2 like Rad60 SUMO-like
AGAP000853	-0.268633	1	-0.495259	14.3476	14.0235	Gamma-glutamyltranspeptidase
AGAP000854	-0.405362	1	-0.830522	6.65933	5.15508	7 transmembrane receptor (rhodopsin family)
AGAP000855	-1.09581	1	-1.22778	90.7419	53.3443	Uncharacterized conserved protein (DUF2054)
AGAP000856	-1.5537	1	-1.88764	13.7553	5.09983	Dihydrouridine synthase (Dus)
AGAP000857	-1.27355	1	-1.48383	35.1769	17.3037	Ribosomal protein L3
AGAP000858	0	1	-3.34622	0.185	0	Homeobox domain
AGAP000859	0	1	-1.98365	0.403443	0.109266	none
AGAP000860	0	1	-0.898763	0.590418	0.434028	Tweety
AGAP000861	0	1	-0.0258539	4.97499	6.74429	Pyridoxal-dependent decarboxylase conserved domain
AGAP000862	-0.643563	1	-0.721171	76.8814	64.2267	Glycosyl hydrolases family 31
AGAP000863	0	1	1.8237	0	0.314703	Immunoglobulin I-set domain
AGAP000864	0	1	0.0339212	3.25369	4.61648	PH domain
AGAP000865	0.185212	1	0.539046	2.00321	4.02832	RhoGAP domain
AGAP000866	-3.04253	1	-3.43814	53.7575	6.75432	none
AGAP000867	-0.689219	1	-2.19422	3.125	0.878906	none
AGAP000868	1.22476	1	1.64592	2.81224	12.2648	none
AGAP000869	0.333625	1	0.64438	2.10578	4.55135	Domain of unknown function (DUF3534)
AGAP000870	0	1	-0.0363663	1.00138	1.35222	RhoGAP domain
AGAP000871	0.24979	1	3.23874	0	1.80636	Lectin C-type domain
AGAP000874	0.52797	1	1.28937	0.787743	2.75218	Zinc finger, C2HC type
AGAP000875	0	1	0.988763	0.260315	0.761421	Zinc finger, C2HC type
AGAP000876	0	1	-0.761259	0	0	Helix-loop-helix DNA-binding domain
AGAP000877	-0.174051	1	-2.22069	0.399186	0.0973015	Cytochrome P450
AGAP000878	0	1	-0.761259	0	0	Helix-loop-helix DNA-binding domain
AGAP000879	-0.412862	1	-0.682505	12.2525	10.5156	Major royal jelly protein
AGAP000880	0.313189	1	0.434198	40.198	74.8379	SH2 domain
AGAP000881	0	1	-0.0377767	1.72953	2.34208	Aldehyde dehydrogenase family
AGAP000882	-1.7099	1	-2.11842	13.3498	4.20489	short chain dehydrogenase
AGAP000883	-0.402769	1	-0.439739	543.4	551.742	Elongation factor 1 gamma, conserved domain
AGAP000884	-0.11144	1	-0.332925	8.4265	9.21909	Ubiquitin carboxyl-terminal hydrolase
AGAP000885	-0.174691	1	-0.344138	18.4242	19.9957	Peptidase family M1
AGAP000886	0	1	0.146031	25.9162	39.5182	DHHC zinc finger domain
AGAP000887	-0.702268	1	-1.05315	10.0661	6.67318	Metallopeptidase family M24
AGAP000888	-2.35348	1	-2.63128	53.2608	11.7899	Glutathione S-transferase, C-terminal domain
AGAP000889	1.45213	1	1.65378	10.2739	44.6353	Cofilin/tropomyosin-type actin-binding protein
AGAP000890	-0.904793	1	-1.13885	23.6998	14.8124	Mitochondrial ribosomal death-associated protein 3
AGAP000891	0	1	-0.0659425	50.4009	66.3236	SacI homology domain
AGAP000892	0	1	0.238741	0	0.060154	none
AGAP000893	0.0602275	1	1.72417	0.0373368	0.204769	none
AGAP000894	-0.0763216	1	-0.284522	7.06133	7.98901	Telomerase activating protein Est1
AGAP000896	-0.318099	1	-0.630862	19.6759	17.5058	Protein of unknown function (DUF1370)
AGAP000897	-1.37142	1	-1.45595	288.69	144.899	CHCH domain
AGAP000898	0	1	0.202215	1.35767	2.16432	Dual specificity phosphatase, catalytic domain
AGAP000899	0	1	-0.171851	32.8907	40.2406	Phospholipase A2
AGAP000900	0.801945	1	1.15549	2.3014	7.10909	Sulfotransferase domain
AGAP000901	0.164524	1	0.280128	37.1975	62.231	Aminotransferase class I and II
AGAP000903	0	1	0.261109	0.956141	1.60385	WWE domain
AGAP000904	0.852162	1	1.43514	0.246639	0.938989	Smoothelin cytoskeleton protein
AGAP000906	-0.0128555	1	-0.182102	17.9704	21.8243	Calponin homology (CH) domain
AGAP000907	-2.6742	1	-2.89217	56.5121	10.4543	AMP-binding enzyme
AGAP000908	-1.01347	1	-1.21412	26.8127	15.9073	Dynactin p62 family
AGAP000909	0.592206	1	0.689337	42.8922	95.2897	Thioredoxin
AGAP000911	-1.01748	1	-1.18935	50.3177	30.3743	Osteopetrosis-associated transmembrane protein 1 precursor
AGAP000912	0	1	-0.0919043	1.84922	2.40032	PXA domain
AGAP000913	-0.418715	1	-0.554893	29.4087	27.5723	Lung seven transmembrane receptor
AGAP000915	0	1	-0.761259	0.248139	0.201613	none
AGAP000916	0	1	1.8237	0	0.397583	RNA recognition motif. (a.k.a. RRM, RBD, or RNP domain)
AGAP000917	0	1	-0.761259	0	0	none
AGAP000918	0	1	0.823703	0	0.204248	RNA recognition motif. (a.k.a. RRM, RBD, or RNP domain)
AGAP000919	0	1	-0.761259	0	0	RNA recognition motif. (a.k.a. RRM, RBD, or RNP domain)
AGAP000920	0	1	-0.761259	0	0	RNA recognition motif. (a.k.a. RRM, RBD, or RNP domain)
AGAP000921	0	1	-0.761259	0	0	RNA recognition motif. (a.k.a. RRM, RBD, or RNP domain)
AGAP000922	0	1	-1.49822	0.578991	0.268817	HMG (high mobility group) box
AGAP000923	-1.34613	1	-1.54148	33.6059	15.8846	SWIB/MDM2 domain
AGAP000924	-0.840336	1	-1.00548	28.7581	19.7231	RNA recognition motif. (a.k.a. RRM, RBD, or RNP domain)
AGAP000926	-1.43073	1	-1.55366	19.4675	9.1293	Histidine acid phosphatase
AGAP000927	-0.501987	1	-0.55855	423.013	395.555	EF hand
AGAP000928	-0.556126	1	-0.728838	41.5185	34.5014	Pex2 / Pex12 amino terminal region
AGAP000929	0	1	-0.367778	2.64085	2.82424	Lectin C-type domain
AGAP000930	0.414666	1	1.0812	0.612062	1.82935	Domain of unknown function (DUF1900)
AGAP000931	-1.68858	1	-1.83359	125.144	48.3209	none
AGAP000932	0	1	-0.00226712	6.31444	8.69331	RasGEF domain
AGAP000933	-3.23736	1	-3.53488	59.0104	6.96738	Autophagocytosis associated protein, active-site domain
AGAP000934	-0.766436	1	-1.2179	6.83761	4.03646	Putative diphthamide synthesis protein
AGAP000935	-0.574554	1	-0.650171	153.563	134.759	Insulinase (Peptidase family M16)
AGAP000937	0	1	-0.761259	0	0	CD80-like C2-set immunoglobulin domain
AGAP000938	-0.283147	1	-3.56861	0.323887	0	none
AGAP000939	0.496386	1	0.910118	4.26758	11.139	none
AGAP000940	0.159516	1	0.406198	7.21851	13.202	Lectin C-type domain
AGAP000941	0.155231	1	0.308636	48.9767	83.6009	Hsp20/alpha crystallin family
AGAP000942	-1.87553	1	-2.06611	60.3082	19.8057	NUDIX domain
AGAP000943	0	1	-0.0227227	95.5637	129.569	none
AGAP000944	0	1	-0.761259	0	0	none
AGAP000945	0	1	0.341103	1.97741	3.4678	Lipase (class 3)
AGAP000946	-2.86996	1	-3.66248	11.1023	1.14548	Fatty acid hydroxylase superfamily
AGAP000947	-1.41344	1	-1.54959	122.927	57.8049	Glutathione S-transferase, N-terminal domain
AGAP000948	-0.230394	1	-0.408806	55.0689	57.1449	Yip1 domain
AGAP000949	-0.497521	1	-0.653766	60.5999	53.0504	emp24/gp25L/p24 family/GOLD
AGAP000950	-0.985655	1	-1.17062	43.0815	26.3449	Ribosomal protein L9, N-terminal domain
AGAP000951	-0.309515	1	-0.451285	57.1028	57.5274	Ran binding protein in the microtubule-organising centre
AGAP000952	-2.19094	1	-2.23782	1888.54	551.339	Ribosomal protein L37e
AGAP000953	-1.8789	1	-1.92695	969.675	351.162	Ribosomal protein L16p/L10e
AGAP000954	0	1	-0.0933187	37.7503	48.7494	none
AGAP000955	-0.471751	1	-0.498225	0.550324	0.546502	Corticotropin-releasing factor binding protein (CRF-BP)
AGAP000957	0	1	0.823703	0	0.141723	Protein of unknown function (DUF1676)
AGAP000958	-0.404316	1	-0.587076	21.4685	19.685	Mitochondrial carrier protein
AGAP000960	-1.02271	1	-1.27391	19.5513	11.1235	Mov34/MPN/PAD-1 family
AGAP000961	0	1	0.209595	0.586081	0.952381	SAM domain (Sterile alpha motif)
AGAP000962	0	1	0.560669	0.0502765	0.163399	Neurotransmitter-gated ion-channel ligand binding domain
AGAP000963	-0.769611	1	-3.93118	1.554	0	none
AGAP000964	0.400096	1	0.496976	111.695	217.156	none
AGAP000965	0.423335	1	1.01318	2.78216	7.88123	RNA recognition motif. (a.k.a. RRM, RBD, or RNP domain)
AGAP000966	0.113354	1	1.97571	0.0986193	0.761218	Neurotransmitter-gated ion-channel ligand binding domain
AGAP000967	0.65477	1	0.783429	52.5543	124.666	none
AGAP000968	0.905654	1	1.24182	4.73624	15.5255	Fasciclin domain
AGAP000969	0.179942	1	0.295708	30.1313	50.9569	Tropomodulin
AGAP000970	1.52044	1	2.90712	0.822707	9.80392	DnaJ domain
AGAP000971	0	1	-0.125775	5.23647	6.6243	Prolyl 4-Hydroxylase alpha-subunit, N-terminal region
AGAP000973	0	1	0.024751	5.11061	7.17405	Neutral/alkaline non-lysosomal ceramidase
AGAP000974	0	1	0.777161	0.32831	0.800256	Reprolysin (M12B) family zinc metalloprotease
AGAP000975	-0.0794493	1	-0.262722	50.3528	57.8284	Angiotensin II, type I receptor-associated protein (AGTRAP)
AGAP000976	0	1	-2.76126	0.375235	0	none
AGAP000977	-1.4486	1	-1.74932	38.8391	15.8661	RNA recognition motif. (a.k.a. RRM, RBD, or RNP domain)
AGAP000978	-0.77379	1	-1.25951	5.62362	3.22291	none
AGAP000979	-0.290608	1	-0.489957	37.7372	37.0174	Anticodon binding domain
AGAP000981	-1.07847	1	-1.36072	10.4176	5.57819	WD domain, G-beta repeat
AGAP000982	0.0325861	1	0.333378	5.23529	9.11156	Type I phosphodiesterase / nucleotide pyrophosphatase
AGAP000983	0	1	0.24492	5.12821	8.38721	Pep3/Vps18/deep orange family
AGAP000984	0	1	-0.0862643	1.74939	2.2742	none
AGAP000985	0.116087	1	0.347544	15.53	27.262	Actin
AGAP000986	-1.1607	1	-1.33808	73.0314	39.7605	Chitin binding Peritrophin-A domain
AGAP000987	-2.59434	1	-2.79387	101.345	20.0808	Chitin binding Peritrophin-A domain
AGAP000988	0	1	0.939181	0.259	0.841751	Chitin binding Peritrophin-A domain
AGAP000989	0	1	-0.913262	0.760778	0.549451	Chitin binding Peritrophin-A domain
AGAP000990	0	1	-0.250644	1.52701	1.77488	WD domain, G-beta repeat
AGAP000991	-1.4452	1	-1.78698	14.4039	5.72709	tRNA synthetase class II core domain (G, H, P, S and T)
AGAP000992	0.931254	1	1.55133	2.16076	8.95365	none
AGAP000994	-1.21021	1	-1.32113	88.8029	48.9354	Serine carboxypeptidase S28
AGAP000995	-1.10024	1	-1.21815	113.689	67.2854	Sybindin-like family
AGAP000996	0	1	0.297635	1.36181	2.3394	EF hand
AGAP000997	-1.3813	1	-1.54297	81.1342	38.3212	Mitogen-activated protein kinase kinase 1 interacting
AGAP000998	-0.173824	1	-0.396721	11.8523	12.4051	Cation-independent mannose-6-phosphate receptor repeat
AGAP000999	0.940314	1	1.07502	15.9229	46.2407	TIR domain
AGAP001002	4.13467	1	5.39609	0.116324	7.69605	TIR domain
AGAP001004	0	1	0.0460959	0.333578	0.487858	TIR domain
AGAP001005	0	1	-0.761259	0	0	none
AGAP001006	-0.218215	1	-0.498225	1.10284	1.12007	none
AGAP001007	-2.45603	1	-2.69	99.7893	21.2329	none
AGAP001008	-1.66171	1	-4.66815	0.869187	0	none
AGAP001009	0.0212834	1	0.201783	24.1947	38.3584	none
AGAP001010	-0.680886	1	-0.957848	9.03788	6.40484	Chondroitin N-acetylgalactosaminyltransferase
AGAP001011	-0.273773	1	-0.559625	5.48543	5.12803	none
AGAP001012	-2.78651	1	-3.1763	27.0865	4.08497	7tm Odorant receptor
AGAP001013	0	1	-2.76126	0.412088	0	none
AGAP001014	0	1	2.8237	0	0.637164	none
AGAP001015	0.536532	1	1.25369	0.210548	0.714031	Domain of unknown function (DUF3454)
AGAP001018	0	1	-0.107379	9.25807	11.8552	none
AGAP001019	0.396317	1	1.1836	0.408479	1.32756	none
AGAP001021	-0.318299	1	-0.459339	22.5664	22.6075	Dihydroorotate dehydrogenase
AGAP001022	0	1	0.747755	0.456743	1.11331	7 transmembrane receptor (rhodopsin family)
AGAP001023	2.01088	1	2.17214	24.4118	151.798	none
AGAP001024	0	1	-0.761259	0	0	Chitin binding Peritrophin-A domain
AGAP001025	-3.64327	1	-4.25311	13.818	0.965389	MYND finger
AGAP001026	-1.45701	1	-1.63597	43.2996	19.17	Zinc carboxypeptidase
AGAP001027	-2.18887	1	-2.33209	67.2407	18.3733	Sugar (and other) transporter
AGAP001028	0	1	-0.0353426	33.7172	45.3593	Double-stranded RNA binding motif
AGAP001029	0	1	0.0800432	3.35468	4.8986	none
AGAP001030	-0.360307	1	-0.590147	18.6873	17.1001	SNARE domain
AGAP001031	-0.79448	1	-1.15047	17.738	10.9874	none
AGAP001032	-0.0469729	1	-0.135926	70.2276	88.0319	Interferon-related developmental regulator (IFRD)
AGAP001033	-0.034263	1	-0.361652	9.11573	9.78295	Mab-21 protein
AGAP001034	0.46589	1	0.935596	3.4939	9.30752	Mab-21 protein
AGAP001035	0	1	-0.128583	6.68194	8.42402	none
AGAP001036	-0.799241	1	-0.971097	38.0205	26.7049	WD domain, G-beta repeat
AGAP001037	-0.803008	1	-0.938377	39.7395	28.5552	Metallopeptidase family M24
AGAP001038	0	1	2.69817	0	0.471342	Rieske [2Fe-2S] domain
AGAP001039	4.3036	1	7.05252	0	7.7135	Cytochrome P450
AGAP001040	0.0505316	1	0.243607	34.3171	56.0171	none
AGAP001041	-0.525386	1	-0.704115	36.5094	30.8642	Zinc finger, C3HC4 type (RING finger)
AGAP001042	0	1	-0.228065	25.9556	30.547	Cytochrome b5-like Heme/Steroid binding domain
AGAP001043	0.804928	1	0.939042	20.8817	55.1832	Armadillo/beta-catenin-like repeat
AGAP001044	-0.183693	1	-0.328985	65.6232	71.9662	none
AGAP001045	-0.598615	1	-0.772925	34.8119	28.0566	A49-like RNA polymerase I associated factor
AGAP001046	0.578476	1	0.766981	19.5735	45.9435	Abl-interactor HHR
AGAP001047	0.401665	1	0.49802	68.7811	133.82	Inositol monophosphatase family
AGAP001048	0	1	0.338277	0.368936	0.69944	Immunoglobulin I-set domain
AGAP001050	0	1	0.053105	30.2362	43.2191	Chondroitin N-acetylgalactosaminyltransferase
AGAP001051	0.205567	1	0.326737	60.9683	105.355	Protein of unknown function (DUF1193)
AGAP001052	0	1	0.708226	0.32366	0.767006	Ubiquitin carboxyl-terminal hydrolase
AGAP001053	1.24313	1	1.41785	18.5059	68.2165	Troponin
AGAP001054	0	1	-0.761259	0	0	miRNA
AGAP001056	-0.285378	1	-0.374069	255.003	270.997	Ubiquitin-conjugating enzyme
AGAP001057	-0.0794091	1	-0.220224	30.8972	36.5385	DEAD/DEAH box helicase
AGAP001058	0.360447	1	0.537661	32.2369	64.523	Palmitoyl protein thioesterase
AGAP001061	0.489258	1	0.860936	1.956	4.9251	Ankyrin repeat
AGAP001064	-0.138858	1	-0.221333	213.861	252.661	emp24/gp25L/p24 family/GOLD
AGAP001065	0	1	0.101578	49.2441	72.7862	Serine hydroxymethyltransferase
AGAP001067	-2.23366	1	-2.98365	6.87066	1.15101	none
AGAP001068	-0.204625	1	-0.32416	123.977	136.404	Ubiquitin-conjugating enzyme
AGAP001069	0.249905	1	0.334529	120.856	209.923	SURF4 family
AGAP001070	0.324212	1	0.439744	30.6102	57.2048	DnaJ domain
AGAP001072	3.37011	1	3.90387	3.67846	77.9712	none
AGAP001073	0	1	0.0465611	23.8365	33.9198	BTB/POZ domain
AGAP001076	0.963683	1	1.00697	215.368	596.119	Cytochrome P450
AGAP001078	0.286075	1	0.845399	4.54978	11.434	none
AGAP001079	0.335638	1	0.916813	4.12655	10.9182	none
AGAP001081	0	1	0.184802	6.72143	10.5684	WH1 domain
AGAP001082	0.706114	1	0.745996	204.963	473.432	Saposin A-type domain
AGAP001083	-0.507227	1	-0.634031	53.7342	47.6871	Zinc finger, C2H2 type
AGAP001084	0	1	0.128183	2.87026	4.35323	Male sterility protein
AGAP001085	0	1	-3.08319	0.331923	0	none
AGAP001087	-0.00206348	1	-1.42422	2.0362	1.01103	none
AGAP001088	-0.381467	1	-0.717975	21.7875	18.2442	none
AGAP001089	1.05044	1	3.93918	0	3.32447	none
AGAP001090	0.973323	1	1.15796	10.7789	33.1841	Breast carcinoma amplified sequence 3
AGAP001091	1.19202	1	1.45614	3.90633	14.8229	Protein kinase domain
AGAP001092	0.858724	1	0.958722	83.0838	222.493	none
AGAP001093	1.47156	1	1.65691	13.7613	59.8921	bZIP transcription factor
AGAP001094	0.619054	1	0.869179	12.2304	30.8577	Runt domain
AGAP001096	0.0831213	1	0.382936	16.5579	29.8278	none
AGAP001097	0	1	0.134044	4.33743	6.6168	GNS1/SUR4 family
AGAP001098	-0.311345	1	-0.609256	13.2683	11.9833	FAD dependent oxidoreductase
AGAP001099	0.715281	1	0.836655	14.4213	35.4927	Bromodomain
AGAP001100	0	1	0.0273767	54.9306	77.1574	none
AGAP001101	1.34969	1	1.63149	6.50286	27.8892	Carboxylesterase
AGAP001102	0.597009	1	0.69844	20.3303	45.4535	DENN (AEX-3) domain
AGAP001103	0.54621	1	0.695264	34.4599	76.9135	Protein kinase domain
AGAP001104	0.937657	1	1.19687	4.67475	14.8131	Chromatin assembly factor 1 subunit A
AGAP001105	0	1	-0.761259	0	0	tRNA
AGAP001106	1.40536	1	1.73032	2.41229	11.101	none
AGAP001107	1.20167	1	1.30485	35.5541	121.04	none
AGAP001108	-0.364954	1	-0.501922	66.937	65.1062	NLI interacting factor-like phosphatase
AGAP001109	0.0194377	1	0.166285	28.3496	43.838	Protein-tyrosine phosphatase
AGAP001110	0.141878	1	0.242685	53.1922	86.7003	PX domain
AGAP001111	0.316245	1	0.397231	45.1884	81.9763	Glycosyl hydrolases family 31
AGAP001112	1.2663	1	2.00428	1.02998	5.94609	none
AGAP001113	0.134201	1	0.272649	21.637	36.0176	Reprolysin (M12B) family zinc metalloprotease
AGAP001114	0	1	-0.761259	0	0	7tm Chemosensory receptor
AGAP001115	0	1	0.238741	0	0.0475647	7tm Chemosensory receptor
AGAP001116	-0.20901	1	-1.00227	2.50049	1.71086	FAD dependent oxidoreductase
AGAP001117	0	1	1.11321	0.0773718	0.264031	7tm Chemosensory receptor
AGAP001118	0.292194	1	1.40867	0.381666	1.49414	none
AGAP001119	0	1	0.823703	0	0.097352	7tm Chemosensory receptor
AGAP001120	0	1	-0.761259	0	0	7tm Chemosensory receptor
AGAP001121	0	1	-0.761259	0	0	7tm Chemosensory receptor
AGAP001122	0	1	-0.761259	0	0	7tm Chemosensory receptor
AGAP001123	0	1	-0.761259	0	0	7tm Chemosensory receptor
AGAP001124	0	1	0.147593	2.72696	4.20052	Aminomethyltransferase folate-binding domain
AGAP001125	0	1	0.238741	0	0.050813	7tm Chemosensory receptor
AGAP001126	0.770951	1	2.06656	0.833102	5.26474	Immunoglobulin V-set domain
AGAP001127	0.850618	1	1.5374	0.878284	3.6275	Leucine Rich Repeat
AGAP001128	0	1	2.69817	0	8.56164	tRNA
AGAP001129	0	1	-0.761259	0	0	tRNA
AGAP001130	0.795883	1	1.11619	1.75129	5.25721	Poly(A) polymerase
AGAP001132	0	1	-0.196474	9.37034	11.2768	Zinc-finger associated domain (zf-AD)
AGAP001133	0.307722	1	0.527021	7.06121	14.0383	RNA helicase (UPF2 interacting domain)
AGAP001134	-0.243121	1	-0.432261	25.9296	26.4736	Mitochondrial 28S ribosomal protein S30 (PDCD9)
AGAP001135	-1.12863	1	-1.69018	2.8883	1.22126	MCM2/3/5 family
AGAP001136	-0.404235	1	-0.505905	106.305	103.106	Tetratricopeptide repeat
AGAP001137	0	1	-0.346222	2.14233	2.33899	7tm Chemosensory receptor
AGAP001138	-1.18166	1	-1.23103	691.553	405.713	Mitochondrial ATP synthase B chain precursor (ATP-synt_B)
AGAP001139	-0.641732	1	-0.777869	55.6213	44.6746	Ribosomal protein L19
AGAP001140	0.541925	1	0.699694	8.1413	18.2292	Domain of unknown function (DUF3504)
AGAP001141	0.0490073	1	0.177956	18.7874	29.2837	none
AGAP001143	0	1	0.0871788	108.049	158.102	Histone deacetylase domain
AGAP001144	0	1	0.0684637	31.3163	45.2495	Transmembrane Fragile-X-F protein
AGAP001145	-0.337587	1	-0.622283	15.7882	14.13	PRP38 family
AGAP001146	-0.242761	1	-0.530775	6.82861	6.51316	Dip2/Utp12 Family
AGAP001147	0	1	-0.630014	9.82507	8.76168	none
AGAP001148	0.10269	1	0.225115	29.9742	48.2716	SH3 domain
AGAP001149	-0.0437901	1	-0.322467	13.5559	14.9447	WD domain, G-beta repeat
AGAP001150	0.415356	1	0.69012	5.13875	11.4551	none
AGAP001151	0.132514	1	0.180237	459.513	717.079	14-3-3 protein
AGAP001152	0	1	0.0945699	27.4385	40.3995	Conserved hypothetical ATP binding protein
AGAP001153	-0.487424	1	-0.646558	41.3052	36.3409	Protein of unknown function (DUF525)
AGAP001154	-0.58463	1	-0.841547	23.2697	17.8803	SNF5 / SMARCB1 / INI1
AGAP001156	0	1	0.0640624	4.27455	6.16585	Myb-like DNA-binding domain
AGAP001157	-0.147936	1	-0.207285	24.7215	29.4908	none
AGAP001158	0	1	-0.0507656	2.76739	3.70586	SprT-like family
AGAP001159	-0.531466	1	-0.840918	7.68593	5.90796	WD domain, G-beta repeat
AGAP001160	0.0745585	1	0.6717	0.915751	2.04136	Sugar (and other) transporter
AGAP001161	1.53755	1	1.62382	101.55	431.203	7 transmembrane receptor (rhodopsin family)
AGAP001162	0.76694	1	1.69817	0.728332	3.45958	7 transmembrane receptor (rhodopsin family)
AGAP001165	0.180493	1	0.4184	8.396	15.4839	none
AGAP001166	-0.699206	1	-0.9188	37.5831	27.3709	GINS complex subunit Sld5
AGAP001167	-0.265762	1	-0.530646	32.4859	30.9852	Pre-rRNA-processing protein TSR2
AGAP001168	0	1	-0.0755476	18.7035	24.4522	none
AGAP001169	-0.944076	1	-1.57839	2.55013	1.16371	7tm Chemosensory receptor
AGAP001170	0	1	-1.38929	1.02054	0.518242	7tm Chemosensory receptor
AGAP001171	0	1	-0.761259	0.443178	0.360082	7tm Chemosensory receptor
AGAP001172	-1.69007	1	-2.82015	3.01297	0.54956	7tm Chemosensory receptor
AGAP001173	0	1	-0.416124	2.2792	2.36626	7tm Chemosensory receptor
AGAP001174	-0.690061	1	-0.748862	430.239	352.586	none
AGAP001175	0	1	-1.49822	0.239636	0.097352	7 transmembrane receptor (Secretin family)
AGAP001176	0	1	-0.761259	0	0	Trypsin Inhibitor like cysteine rich domain
AGAP001177	0	1	0.653778	0.156031	0.443712	none
AGAP001179	-0.0262172	1	-0.276491	9.24855	10.525	Nuclear pore component
AGAP001181	0	1	0.221998	13.5008	21.7687	none
AGAP001182	0	1	-0.346222	0.141014	0.171861	none
AGAP001183	0	1	1.8237	0	0.295648	Inosine-uridine preferring nucleoside hydrolase
AGAP001184	-0.383597	1	-1.82539	3.15141	1.16387	none
AGAP001185	-0.039917	1	-0.142919	71.7976	89.569	Sodium:solute symporter family
AGAP001187	0	1	0.146949	0.950156	1.45823	CUT domain
AGAP001189	-2.31235	1	-2.35258	4154	1120.01	PBP/GOBP family
AGAP001190	0	1	-0.931184	0.653275	0.464437	Trypsin
AGAP001191	0	1	-0.761259	0	0	tRNA
AGAP001192	0	1	1.56067	0.13519	0.988576	none
AGAP001193	0	1	-2.34622	0.2849	0	none
AGAP001194	1.2315	1	1.4277	1.79882	6.67949	none
AGAP001195	0	1	-0.106457	18.6335	23.85	MIF4G like
AGAP001196	0	1	-0.112052	12.2699	15.6661	none
AGAP001197	-0.0659983	1	-0.439331	24.0078	24.4161	Galactoside-binding lectin
AGAP001198	0	1	-1.1763	0.260756	0.141243	Trypsin
AGAP001199	-0.00659514	1	-0.336454	10.4196	11.3805	Trypsin
AGAP001200	0.0236285	1	0.19184	9.15972	14.4202	Amylo-alpha-1,6-glucosidase
AGAP001201	0.303551	1	0.867759	3.32726	8.4964	Immunoglobulin V-set domain
AGAP001202	0	1	-1.49822	0.178891	0.0726744	Sugar (and other) transporter
AGAP001203	0.0196339	1	3.0461	0	1.27152	Chitin binding Peritrophin-A domain
AGAP001205	1.16872	1	4.0461	0	0.312038	Chitin synthase
AGAP001206	0	1	-3.08319	0.232045	0	none
AGAP001207	-0.556678	1	-0.749385	62.1144	50.8857	HCaRG protein
AGAP001208	-0.307419	1	-0.411352	57.2479	59.2878	none
AGAP001209	0.773387	1	0.942272	6.55751	17.3771	Ubiquitin carboxyl-terminal hydrolase
AGAP001211	0.114144	1	0.229037	40.1407	64.8167	Ras family
AGAP001212	-0.0725102	1	-0.572814	3.3966	3.14935	N-acetylmuramoyl-L-alanine amidase
AGAP001213	0	1	0.0569027	2.21298	3.18853	none
AGAP001214	0	1	0.131826	10.7884	16.3305	EamA-like transporter family
AGAP001215	0.361703	1	0.54711	14.8541	29.93	Putative mitochondrial outer membrane protein
AGAP001217	-0.936874	1	-1.09714	41.2881	26.5719	Apyrase
AGAP001218	-1.1117	1	-1.13952	1573.67	983.706	Tubulin/FtsZ family, GTPase domain
AGAP001219	-1.13859	1	-1.16632	1605.05	984.854	Tubulin/FtsZ family, GTPase domain
AGAP001220	0.0596633	1	0.397003	2.08517	3.7965	Sir2 family
AGAP001222	-0.729207	1	-1.07463	12.5699	8.20954	Putative methyltransferase
AGAP001223	0.228536	1	0.522679	6.91797	13.7328	DEAD/DEAH box helicase
AGAP001224	-0.498162	1	-0.795074	9.57364	7.59768	Pre-mRNA 3\-end-processing endonuclease polyadenylation factor C-term
AGAP001225	0.274646	1	0.598506	3.16336	6.62467	none
AGAP001226	0	1	-0.368942	3.76603	4.03646	none
AGAP001227	-0.141905	1	-0.378734	8.61384	9.12965	Spc97 / Spc98 family
AGAP001228	-1.08781	1	-1.34451	63.2244	34.2466	RNA polymerase Rpb4
AGAP001229	-0.303792	1	-0.372953	216.528	230.279	Tctex-1 family
AGAP001230	-0.545525	1	-2.76126	0.600292	0.0696767	none
AGAP001231	0	1	0.0516554	4.35937	6.24678	none
AGAP001232	0	1	0.0350913	16.771	23.6919	Glycosyl transferases group 1
AGAP001233	-0.262638	1	-0.477008	23.7704	23.5289	Golgin subfamily A member 5
AGAP001234	0	1	-0.147708	5.66406	7.04629	Sec63 Brl domain
AGAP001235	0	1	-0.00789899	13.2419	18.1543	Phosphatidylserine decarboxylase
AGAP001236	-0.394403	1	-0.631976	16.9905	15.1024	Sugar (and other) transporter
AGAP001237	-0.177401	1	-0.414764	25.8565	26.7274	Mediator complex subunit 29
AGAP001238	0	1	0.954948	0.0838246	0.249728	RasGEF domain
AGAP001239	-0.196121	1	-0.935288	3.67521	2.63889	Immunoglobulin V-set domain
AGAP001240	-1.44761	1	-2.40896	2.18829	0.541126	Serine carboxypeptidase S28
AGAP001241	0	1	-0.761259	0	0	Trypsin
AGAP001242	0	1	0.486668	1.55087	3.1082	Immunoglobulin domain
AGAP001243	1.25469	1	2.8826	0.114299	1.51684	none
AGAP001244	0	1	-0.761259	0	0	Trypsin
AGAP001245	0	1	-0.761259	0	0	Trypsin
AGAP001246	0	1	-0.761259	0	0	Trypsin
AGAP001247	0	1	-0.761259	0	0	Trypsin
AGAP001248	0	1	-2.34622	0.188537	0	Trypsin
AGAP001249	0	1	-0.761259	0	0	Trypsin
AGAP001250	0	1	1.23874	0	0.170455	Trypsin
AGAP001251	0	1	-1.1763	0.21328	0.115527	Trypsin
AGAP001252	-0.605244	1	-2.00227	2.35671	0.765931	Trypsin
AGAP001253	0	1	0.0588319	21.2328	30.5038	Glycerophosphoryl diester phosphodiesterase family
AGAP001255	-0.533145	1	-0.664859	17.604	15.2924	DEAD/DEAH box helicase
AGAP001256	-1.11259	1	-1.20809	81.3475	48.4847	ATP-sulfurylase
AGAP001257	-1.89518	1	-1.94285	583.297	208.922	UTP--glucose-1-phosphate uridylyltransferase
AGAP001258	0	1	0.560669	4.26823	8.78545	Zinc finger, C2H2 type
AGAP001259	0	1	0.560669	0.377074	0.857843	SH2 domain
AGAP001261	0	1	0.162687	7.44547	11.5071	RNA recognition motif. (a.k.a. RRM, RBD, or RNP domain)
AGAP001264	0.753827	1	0.986804	12.3421	33.7764	Peptidase family M28
AGAP001265	0	1	0.724168	0.615126	1.44676	Amino acid permease
AGAP001267	-0.358871	1	-0.440464	72.0417	73.1147	Adaptin N terminal region
AGAP001268	-0.294655	1	-0.508833	34.7839	33.6778	none
AGAP001269	-0.119629	1	-0.433793	6.94724	7.08988	Zinc finger, C2H2 type
AGAP001270	-0.813192	1	-1.22299	9.92556	5.8416	HIT zinc finger
AGAP001271	0	1	-0.0444659	9.38331	12.5367	Protein of unknown function, DUF618
AGAP001272	0.560893	1	0.887834	3.66167	9.37954	Zc3h12a-like Ribonuclease domain
AGAP001273	0.585387	1	0.756004	13.668	31.8293	Importin beta binding domain
AGAP001274	-2.38914	1	-2.42313	4782.86	1228.04	Ribosomal protein S19
AGAP001275	0	1	0.259205	3.85182	6.4433	none
AGAP001276	-0.120725	1	-0.375605	15.2074	16.1548	tRNA synthetases class II (D, K and N)
AGAP001277	-0.418825	1	-0.557073	105.889	99.1272	Predicted coiled-coil protein (DUF2205)
AGAP001278	0.450044	1	0.888995	10.9013	28.0689	Golgin subfamily A member 7/ERF4 family
AGAP001279	0.00336435	1	0.427186	2.5501	4.75332	Calcineurin-like phosphoesterase
AGAP001280	0.369151	1	0.523241	26.106	51.7163	Inward rectifier potassium channel
AGAP001281	0.877378	1	1.01085	26.4361	73.4281	Inward rectifier potassium channel
AGAP001283	-0.321521	1	-0.92301	2.28311	1.65525	Inward rectifier potassium channel
AGAP001284	0	1	0.975707	0.111161	0.406431	Inward rectifier potassium channel
AGAP001285	-0.315736	1	-0.443492	87.1051	88.2253	Snf7
AGAP001286	-0.358786	1	-0.605981	9.44056	8.54458	HEAT repeat
AGAP001287	0.327975	1	0.463279	4.0097	7.61808	RhoGEF domain
AGAP001290	-0.583362	1	-0.770192	15.7398	12.7095	Replication factor RFC1 C terminal domain
AGAP001291	0	1	0.823703	0	0.0588512	Zinc finger, C2H2 type
AGAP001292	2.20205	1	2.70751	1.48696	13.6728	Zinc finger, C3HC4 type (RING finger)
AGAP001293	0.388788	1	0.861973	1.52645	3.86304	none
AGAP001294	0	1	1.63106	0.1048	0.567666	none
AGAP001296	0	1	-0.0847148	8.03663	10.4402	HECT-domain (ubiquitin-transferase)
AGAP001297	-0.362988	1	-0.552202	30.8846	29.0133	Mitochondrial carrier protein
AGAP001298	0.378947	1	0.526148	15.4968	30.759	RNA recognition motif. (a.k.a. RRM, RBD, or RNP domain)
AGAP001299	-0.467143	1	-0.614985	37.0664	33.3333	Nucleotidyl transferase
AGAP001300	-1.15431	1	-1.30246	134.939	75.316	Protein of unknown function (DUF423)
AGAP001301	0	1	0.063299	9.44287	13.6331	Protein of unknown function (DUF1448)
AGAP001302	-0.509458	1	-0.680724	31.2879	26.8828	Paf1
AGAP001303	-0.486871	1	-0.910835	8.19929	6.00081	none
AGAP001304	0.612345	1	2.40867	0.106174	1.12146	Immunoglobulin I-set domain
AGAP001306	0	1	-0.0729113	51.4079	67.3454	ARP2/3 complex 20 kDa subunit (ARPC4)
AGAP001307	-0.24042	1	-0.394895	54.9544	57.5742	Ubiquitin fusion degradation protein UFD1
AGAP001308	-0.227485	1	-0.345213	56.1405	60.8721	none
AGAP001309	0.921115	1	1.22847	7.35603	23.8644	none
AGAP001310	-0.374699	1	-0.587927	20.5684	18.8498	Isoprenylcysteine carboxyl methyltransferase (ICMT) family
AGAP001311	-0.938043	1	-1.12912	137.209	86.355	Ribosomal protein L20
AGAP001312	0.16505	1	0.252585	81.0952	133.081	CoA binding domain
AGAP001313	0.123373	1	0.369273	13.0605	23.2811	Calponin homology (CH) domain
AGAP001314	-0.613809	1	-0.839615	34.2637	26.3643	none
AGAP001315	1.06174	1	1.29482	3.91893	13.2824	MAP7 (E-MAP-115) family
AGAP001316	0	1	1.65378	0.109499	0.66726	none
AGAP001318	0.414593	1	0.582136	23.5823	48.6735	Thiolase, N-terminal domain
AGAP001319	0	1	0.110112	23.4522	34.8877	5\ nucleotidase family
AGAP001320	0	1	0.111777	24.3305	36.2191	Cysteine rich repeat
AGAP001321	-1.24822	1	-1.44639	64.1316	32.3812	NmrA-like family
AGAP001322	0	1	0.166697	9.0559	14.0181	Vps51/Vps67
AGAP001323	0	1	-0.239113	10.1235	11.8395	none
AGAP001324	0	1	-0.0935787	3.93604	5.08918	none
AGAP001325	0.221932	1	0.258159	549.524	905.113	Redoxin
AGAP001326	-0.427559	1	-0.748144	24.9171	20.4309	HORMA domain
AGAP001328	0.590975	1	0.80041	5.98231	14.3769	Bromodomain
AGAP001329	0	1	-0.761259	0	0	none
AGAP001330	-0.537268	1	-0.824684	4.06474	3.16005	Subtilase family
AGAP001331	0	1	-0.761259	0	0	none
AGAP001332	0	1	-0.761259	0	0	none
AGAP001333	0	1	0.329889	0.678008	1.20192	ABC-2 type transporter
AGAP001334	-0.338076	1	-0.542978	31.4343	29.7206	Neugrin
AGAP001335	0.300621	1	0.465017	49.3053	93.8188	Dynein light chain type 1
AGAP001336	0.360246	1	0.48991	33.958	65.7165	Major Facilitator Superfamily
AGAP001337	0	1	0.617253	0.497884	1.09801	none
AGAP001338	-0.121936	1	-0.403707	5.51769	5.74895	Helicase associated domain (HA2)
AGAP001339	0.414666	1	1.0812	1.37538	4.11079	Mannosyltransferase (PIG-V))
AGAP001340	0	1	-0.16553	9.02877	11.1074	THAP domain
AGAP001341	-0.215944	1	-0.333017	44.4856	48.6446	Peptidase C1-like family
AGAP001342	-0.852316	1	-1.35279	11.565	6.2069	none
AGAP001343	-0.28116	1	-0.334245	244.969	267.605	Male sterility protein
AGAP001344	0	1	-0.761259	0.0847637	0.0688705	T-box
AGAP001345	0	1	-0.761259	0	0	Hemocyanin, ig-like domain
AGAP001346	0	1	-0.761259	0	0	Protein of unknown function (DUF753)
AGAP001347	-0.881456	1	-1.1394	18.0692	11.2874	Nuclear protein Es2
AGAP001348	-0.396802	1	-0.585212	31.5043	28.9249	Zinc finger, C4 type (two domains)
AGAP001349	0	1	-0.102727	13.7274	17.6346	SPRY domain
AGAP001350	1.15654	1	1.68284	3.51936	15.8633	Immunoglobulin I-set domain
AGAP001351	2.70079	1	3.35542	1.27914	18.802	none
AGAP001352	0	1	0.823703	0	0.112511	Haemolymph juvenile hormone binding protein (JHBP)
AGAP001353	0	1	-0.761259	0	0	Haemolymph juvenile hormone binding protein (JHBP)
AGAP001354	0	1	0.560669	0.0948497	0.308261	Haemolymph juvenile hormone binding protein (JHBP)
AGAP001355	-0.275831	1	-0.346222	0.531971	0.605118	Haemolymph juvenile hormone binding protein (JHBP)
AGAP001356	0	1	0.00242391	16.6554	22.9856	Carboxylesterase
AGAP001357	-0.735913	1	-0.914555	31.6993	23.1559	Eukaryotic domain of unknown function (DUF1716)
AGAP001358	0	1	-0.215291	1.25851	1.5025	Zinc finger, C3HC4 type (RING finger)
AGAP001360	0	1	0.823703	0	0.0489428	none
AGAP001361	0	1	0.0236965	13.7737	19.3027	Domain of unknown function (DUF3337)
AGAP001362	0	1	0.0505257	10.5857	15.1106	WD domain, G-beta repeat
AGAP001363	0	1	-0.123612	18.6409	23.5813	Cohesin loading factor
AGAP001364	-1.19746	1	-1.38713	92.167	48.4947	Ubiquitin fold modifier 1 protein
AGAP001365	0.500923	1	0.787738	6.69395	15.9746	Trypsin
AGAP001366	-0.391854	1	-0.477302	111.755	110.56	Trypsin
AGAP001367	1.30095	1	1.59344	3.94684	16.4921	Glycosyltransferase family 43
AGAP001368	-0.120743	1	-0.245866	31.5116	36.6057	none
AGAP001369	1.07194	1	1.32497	3.46743	12.0077	IRSp53/MIM homology domain
AGAP001370	0.503318	1	1.08885	1.19586	3.57143	Ras association (RalGDS/AF-6) domain
AGAP001371	-1.35639	1	-1.70681	28.6663	12.0504	D-Tyr-tRNA(Tyr) deacylase
AGAP001372	1.35734	1	1.6756	5.79297	25.6559	none
AGAP001373	-0.192362	1	-0.351265	21.2192	22.9145	PHD-finger
AGAP001374	0	1	1.56067	0	0.195925	none
AGAP001375	1.96861	1	2.50907	1.01252	8.13528	Serpin (serine protease inhibitor)
AGAP001376	0.16867	1	0.309968	35.8158	61.1853	Serpin (serine protease inhibitor)
AGAP001377	1.01381	1	1.16279	26.9231	83.111	Serpin (serine protease inhibitor)
AGAP001379	0	1	-0.761259	0	0	7 transmembrane receptor (rhodopsin family)
AGAP001380	-0.182961	1	-0.347201	42.4403	45.9614	eIF-6 family
AGAP001381	1.69219	1	1.96225	2.22267	11.9887	Laminin N-terminal (Domain VI)
AGAP001382	0	1	0.0774601	4.80181	7.03794	none
AGAP001384	0.889759	1	1.46392	2.60756	10.1224	Protein kinase domain
AGAP001386	0	1	-0.143382	5.26204	6.56551	PHD-finger
AGAP001387	-1.1344	1	-1.20543	501.241	299.318	none
AGAP001388	0	1	-1.34622	0.178683	0.07259	DM DNA binding domain
AGAP001389	0	1	-0.761259	0	0	Homeobox domain
AGAP001390	0	1	-0.100602	45.5882	58.5797	EB module
AGAP001391	0	1	-0.201968	19.8494	23.7851	Major Facilitator Superfamily
AGAP001392	0.836824	1	1.2433	5.07614	16.709	none
AGAP001393	-0.601616	1	-1.06759	12.1626	7.97503	Sgf11 (transcriptional regulation protein)
AGAP001394	0	1	0.169375	26.7126	41.4134	SNAP-25 family
AGAP001395	-0.711835	1	-1.64261	3.24087	1.39405	Trypsin
AGAP001396	-0.293119	1	-0.453978	37.7224	37.934	Inositol monophosphatase family
AGAP001397	-0.355893	1	-0.733952	8.11359	6.71907	Putative peptidase family
AGAP001398	-2.63734	1	-3.08319	36.1784	5.80289	Glycolipid transfer protein (GLTP)
AGAP001399	0.209397	1	0.347908	20.9475	36.7386	Coatamer beta C-terminal region
AGAP001400	-0.498983	1	-0.749253	23.8222	19.5177	Zinc-finger associated domain (zf-AD)
AGAP001401	-0.323356	1	-0.554565	22.726	21.3164	Optic atrophy 3 protein (OPA3)
AGAP001402	-0.167689	1	-0.341823	18.8418	20.4822	Cas1p-like protein
AGAP001403	-1.40585	1	-1.63334	56.2238	24.9242	Mpv17 / PMP22 family
AGAP001404	-0.180591	1	-0.506794	5.40392	5.24194	impB/mucB/samB family
AGAP001405	0	1	0.230704	6.22944	10.1228	short chain dehydrogenase
AGAP001406	-0.10143	1	-0.387698	15.2729	16.0916	WD domain, G-beta repeat
AGAP001407	-0.183091	1	-0.29518	81.9318	91.9722	ATPase family associated with various cellular activities (AAA)
AGAP001408	-1.98428	1	-2.02439	2789.37	944.2	Ribosomal L29 protein
AGAP001409	-2.52342	1	-2.53685	16684.7	3959.42	PBP/GOBP family
AGAP001410	1.24716	1	1.8544	0.859476	4.39944	CD80-like C2-set immunoglobulin domain
AGAP001411	1.75778	1	1.99363	10.1605	55.9409	BNIP3
AGAP001412	0	1	-0.176297	0.15083	0.204248	Hedgehog amino-terminal signalling domain
AGAP001413	0	1	0.823703	0.191709	0.545171	none
AGAP001414	-0.854357	1	-1.06216	25.641	16.9046	WD domain, G-beta repeat
AGAP001415	0	1	-1.43933	0.433125	0.211149	CUB domain
AGAP001416	0	1	-1.76126	0.0993838	0	none
AGAP001417	0.21635	1	0.347398	57.784	101.302	Uncharacterised protein family (UPF0041)
AGAP001418	0.0688854	1	0.182027	32.5415	50.86	none
AGAP001419	1.32424	1	1.83435	1.49894	7.50111	RNA recognition motif. (a.k.a. RRM, RBD, or RNP domain)
AGAP001420	-1.33844	1	-1.40807	413.392	214.504	Phosphoglycerate mutase family
AGAP001421	0	1	0.110985	9.07476	13.5228	Replication factor-A C terminal domain
AGAP001422	0	1	-1.1763	1.25418	0.747283	none
AGAP001423	-0.472322	1	-0.69488	15.5594	13.2386	AICARFT/IMPCHase bienzyme
AGAP001424	-0.0465158	1	-0.137687	67.3376	84.3069	Hsp90 protein
AGAP001425	0	1	1.56067	0	0.230203	Sulfotransferase domain
AGAP001426	-1.03082	1	-1.27015	36.7044	20.9391	Tim17/Tim22/Tim23 family
AGAP001427	0.662181	1	1.00796	1.00518	2.80118	none
AGAP001428	-0.95554	1	-1.21474	46.9686	27.8427	Uncharacterised protein family UPF0547
AGAP001429	-0.47022	1	-0.615654	38.4237	34.5379	Microtubule-binding protein MIP-T3
AGAP001430	0.402511	1	1.05977	2.43003	7.14869	none
AGAP001432	-0.452256	1	-0.810447	10.2181	8.02239	THAP domain
AGAP001433	1.10399	1	1.61605	1.71959	7.38947	Trypsin
AGAP001434	0	1	0.461133	0.101885	0.248344	Neurotransmitter-gated ion-channel ligand binding domain
AGAP001435	2.18965	1	2.36992	12.6827	90.5018	Isochorismatase family
AGAP001438	0	1	0.0639645	73.0533	105.185	none
AGAP001439	0	1	-1.98365	1.01215	0.274123	Sulfotransferase family
AGAP001440	-0.137587	1	-0.231304	75.3011	88.3524	PCI domain
AGAP001441	-0.826986	1	-1.11386	17.2308	10.9545	Acyltransferase
AGAP001442	-0.534565	1	-0.809676	18.9949	14.9223	Domain of unknown function (DUF383)
AGAP001443	-0.963659	1	-1.10401	81.6714	52.3148	Cytochrome P450
AGAP001444	0	1	1.14563	0.539295	1.75271	Sulfotransferase family
AGAP001445	0	1	-1.24669	0.696136	0.377074	Zona pellucida-like domain
AGAP001446	1.05298	1	1.23607	4.92317	16.0003	CBS domain
AGAP001447	-0.753183	1	-0.868426	92.3602	69.6672	UAA transporter family
AGAP001448	-0.878531	1	-0.987271	151.422	105.181	Helix-loop-helix DNA-binding domain
AGAP001449	-2.36994	1	-2.45164	646.044	162.589	Acetyltransferase (GNAT) family
AGAP001450	-0.587793	1	-0.717932	58.8024	49.2347	ELMO/CED-12 family
AGAP001451	-0.327385	1	-0.5962	3.57726	3.26002	none
AGAP001452	0.822415	1	1.01089	8.15788	22.6801	Ubiquitin-conjugating enzyme
AGAP001453	0	1	0.214493	0.781082	1.26926	none
AGAP001454	-1.17192	1	-1.44378	40.7671	20.6063	Uncharacterised conserved protein (DUF2366)
AGAP001455	-0.81196	1	-0.971566	8.71104	6.11664	PWWP domain
AGAP001458	0	1	-0.364188	6.4156	6.88073	Sir2 family
AGAP001459	-1.72772	1	-1.76647	2154.81	872.195	Ribosomal protein L22p/L17e
AGAP001460	0.33013	1	0.501775	16.5214	32.2523	RNA recognition motif. (a.k.a. RRM, RBD, or RNP domain)
AGAP001461	-0.0751165	1	-0.277124	33.8887	38.5369	Protein of unknown function (DUF766)
AGAP001462	-0.101668	1	-0.331866	14.9063	16.3212	helix-turn-helix, Psq domain
AGAP001463	0	1	-0.0653694	6.30213	8.31325	Sec1 family
AGAP001464	0.667507	1	0.864381	7.44417	18.698	bZIP transcription factor
AGAP001466	-1.01605	1	-1.31015	25.0836	13.9105	none
AGAP001467	0.593317	1	0.881584	3.34791	8.52855	none
AGAP001468	0.0040717	1	0.084194	58.6441	85.6299	Patched family
AGAP001469	0.355153	1	0.627653	4.36028	9.30626	SAM domain (Sterile alpha motif)
AGAP001470	0.958769	1	1.48667	1.47402	5.79323	Leucine Rich Repeat
AGAP001471	0	1	0.0622032	14.4206	20.759	Protein kinase domain
AGAP001472	-0.317474	1	-0.620968	4.5977	4.11877	SAP domain
AGAP001473	-0.459306	1	-0.868174	4.74792	3.58015	AMP-binding enzyme
AGAP001474	-0.301826	1	-0.346222	0.575126	0.642523	none
AGAP001475	0	1	-0.0159268	21.5134	29.3133	C2 domain
AGAP001476	0.809268	1	0.922195	48.791	127.408	Innexin
AGAP001477	0	1	1.40867	0.0502109	0.326371	Innexin
AGAP001478	0.0583357	1	0.491348	2.12128	4.1365	Ligand-gated ion channel
AGAP001480	0.00651847	1	0.161821	10.5018	16.1902	LIM domain
AGAP001481	0.557661	1	0.973879	1.97239	5.38297	Biotin/lipoate A/B protein ligase family
AGAP001482	-1.24833	1	-1.3753	40.9369	21.7251	Protein tyrosine kinase
AGAP001483	0	1	0.238741	6.47372	10.6229	Homeobox domain
AGAP001484	-0.0350659	1	-0.243771	22.7389	26.4647	Adaptor complexes medium subunit family
AGAP001485	0	1	-0.189008	8.55642	10.3478	Acyltransferase family
AGAP001486	0	1	-0.114315	18.945	24.1125	Zona pellucida-like domain
AGAP001487	0	1	-0.157188	1.27409	1.59593	Innexin
AGAP001488	2.21988	1	2.39995	10.7798	78.5415	Innexin
AGAP001490	0	1	-0.192339	19.1852	23.1413	Proteasome non-ATPase 26S subunit
AGAP001491	-0.772133	1	-0.919255	82.8054	60.2941	Leucine Rich Repeat
AGAP001492	0.880061	1	1.18334	4.59573	14.4468	Cleft lip and palate transmembrane protein 1 (CLPTM1)
AGAP001493	0	1	-0.761259	0	0	\Paired box\ domain
AGAP001495	0	1	0.949234	1.11	3.15657	Homeobox domain
AGAP001496	-0.228396	1	-0.345473	30.9104	33.5095	none
AGAP001497	0.460038	1	0.581855	18.6306	38.4257	Ca2+ insensitive EF hand
AGAP001498	-0.0831857	1	-0.176297	0.253872	0.330033	7 transmembrane receptor (rhodopsin family)
AGAP001499	0.0426754	1	0.310656	8.56826	14.6693	7 transmembrane receptor (rhodopsin family)
AGAP001500	0	1	0.00201785	11.9435	16.485	none
AGAP001501	-2.04748	1	-2.15634	194.281	59.9907	SMP-30/Gluconolaconase/LRE-like region
AGAP001502	-0.322364	1	-0.444625	101.966	103.195	Chaperonin 10 Kd subunit
AGAP001503	0	1	-0.761259	0.433858	0.35251	Peptidase family C50
AGAP001504	-0.546632	1	-1.02165	10.1437	6.86813	Immunoglobulin I-set domain
AGAP001505	-0.451286	1	-0.689109	20.6794	17.6659	emp24/gp25L/p24 family/GOLD
AGAP001506	0	1	0.0476683	12.302	17.5398	WD domain, G-beta repeat
AGAP001507	0.270655	1	0.507427	8.75573	17.1772	2OG-Fe(II) oxygenase superfamily
AGAP001508	2.43854	1	3.25071	1.58604	22.1834	none
AGAP001509	0	1	1.56067	0	0.295858	none
AGAP001510	0	1	-1.76126	0.43756	0.142207	none
AGAP001511	0.520421	1	1.0461	3.20797	9.26131	none
AGAP001512	0.565614	1	0.689725	24.2161	53.8267	Glutamate-cysteine ligase
AGAP001513	0	1	0.0322901	1.72773	2.45661	BTB And C-terminal Kelch
AGAP001514	-0.573556	1	-0.848136	11.1499	8.52809	Fip1 motif
AGAP001515	0.47543	1	1.4925	0.390472	1.61273	none
AGAP001518	-0.47711	1	-0.61487	16.7972	15.1066	none
AGAP001519	-0.34086	1	-0.476819	12.7405	12.6096	Sec63 Brl domain
AGAP001520	1.08653	1	1.80168	0.528076	2.63567	Putative phosphatase regulatory subunit
AGAP001521	0	1	0.228993	12.5936	20.3609	none
AGAP001522	-0.80454	1	-1.72278	1.85109	0.752005	ATPase family associated with various cellular activities (AAA)
AGAP001523	0.0562327	1	0.131389	44.3345	66.8874	ABC transporter
AGAP001524	0	1	0.0201007	1.98718	2.8125	none
AGAP001525	-0.0358218	1	-0.320069	11.2246	12.3958	Zinc finger, C2H2 type
AGAP001526	-0.00826077	1	-0.198239	23.5352	28.2678	RIO1 family
AGAP001527	0.314345	1	0.498128	5.18141	10.091	Sec7 domain
AGAP001528	-0.803591	1	-1.33157	15.0738	8.20707	Uncharacterised ACR, YggU family COG1872
AGAP001529	-0.522245	1	-0.808393	21.7002	17.0627	Gar1/Naf1 RNA binding region
AGAP001530	0	1	-0.615408	3.36036	3.02707	Zinc finger, C3HC4 type (RING finger)
AGAP001531	-3.17062	1	-5.00919	1.55273	0.0340971	Sulfate transporter family
AGAP001532	0	1	-0.346222	0.120098	0.14637	7 transmembrane receptor (rhodopsin family)
AGAP001533	0	1	-0.033821	7.34732	9.89394	none
AGAP001534	0	1	0.939181	0.0828912	0.269397	Glycosyl hydrolases family 31
AGAP001535	0.521147	1	0.782481	1.4681	3.48848	SET domain
AGAP001536	0.222091	1	0.823703	1.06239	2.63624	bZIP transcription factor
AGAP001537	1.22444	1	4.09672	0	0.640322	DEAD_2
AGAP001538	-0.464243	1	-0.862899	9.09374	6.88259	RNA recognition motif. (a.k.a. RRM, RBD, or RNP domain)
AGAP001539	0	1	-0.0846078	6.77784	8.82867	MOZ/SAS family
AGAP001541	0	1	2.93918	0	0.516529	MATH domain
AGAP001542	0	1	1.56067	0	0.12273	B-box zinc finger
AGAP001543	0	1	-0.761259	0	0	Domain of unknown function (DUF243)
AGAP001544	0	1	-1.47175	0.678264	0.32417	B-box zinc finger
AGAP001545	-1.40081	1	-1.48108	410.405	202.436	Ribosomal protein L24e
AGAP001546	-0.125205	1	-0.865596	1.5653	1.18096	GMC oxidoreductase
AGAP001547	0	1	1.23874	0	2.60417	tRNA
AGAP001548	0.965601	1	1.08674	74.2893	217.46	Ribosome associated membrane protein RAMP4
AGAP001549	-0.320783	1	-0.488173	19.1723	18.8281	3\-5\ exonuclease
AGAP001550	0	1	0.43668	1.13781	2.1571	Sodium:solute symporter family
AGAP001551	-0.646586	1	-0.924198	15.7949	11.4583	none
AGAP001552	-2.13857	1	-2.38127	42.5834	11.2251	Domain of unknown function (DUF227)
AGAP001553	-0.498223	1	-0.538867	0.403161	0.393082	Domain of unknown function (DUF227)
AGAP001554	0	1	0.560669	0.0410914	0.133547	Fibrinogen beta and gamma chains, C-terminal globular domain
AGAP001555	2.20695	1	2.43015	9.00042	67.055	Zinc finger, C2H2 type
AGAP001556	-1.9797	1	-1.99288	18993.8	6571.68	PBP/GOBP family
AGAP001557	0.923001	1	1.11981	8.09238	24.2686	Amino acid permease
AGAP001558	0.227253	1	0.676146	2.96984	6.59326	7 transmembrane receptor (rhodopsin family)
AGAP001559	-0.945089	1	-1.12383	17.0798	10.7896	Tetratricopeptide repeat
AGAP001560	0	1	-0.761259	0	0	Homeobox domain
AGAP001561	0	1	0.345656	0.634417	1.15979	none
AGAP001562	0.133114	1	0.755317	1.28942	3.05316	7 transmembrane receptor (Secretin family)
AGAP001563	0	1	0.00537744	11.8432	16.3929	FGGY family of carbohydrate kinases, N-terminal domain
AGAP001564	0	1	0.217367	1.65187	2.66426	Poly(A) polymerase
AGAP001565	-0.999806	1	-1.23586	29.0287	16.96	YL1 nuclear protein
AGAP001566	0.656425	1	0.958633	1.11985	3.01097	none
AGAP001567	0	1	-0.761259	0	0	tRNA
AGAP001568	0	1	0.452336	1.91475	3.6526	none
AGAP001569	1.12052	1	1.2787	35.9416	120.259	none
AGAP001570	0.731197	1	1.05558	3.5326	10.1682	Tau and MAP protein, tubulin-binding repeat
AGAP001572	0	1	1.23874	3.01659	10.5392	none
AGAP001573	0	1	-0.0127978	2.21627	3.07623	Ras family
AGAP001576	0	1	-0.761259	0	0	none
AGAP001577	0.0535733	1	0.366497	3.79663	6.76349	Fork head domain
AGAP001578	0	1	-0.761259	0	0	none
AGAP001579	0	1	0.238741	0	0.239464	none
AGAP001580	-0.596432	1	-2.22069	6.33484	1.71569	none
AGAP001581	0	1	0.823703	0	0.0543242	none
AGAP001582	0.0830212	1	0.666603	0.948525	2.10526	none
AGAP001583	0	1	-0.251471	2.23224	2.58754	none
AGAP001584	-1.78706	1	-1.99694	97.6152	33.6246	U1 zinc finger
AGAP001585	-0.615196	1	-0.84809	24.7149	18.9052	Deoxynucleoside kinase
AGAP001586	0.22038	1	0.493621	9.79367	19.0436	none
AGAP001587	-0.250134	1	-0.304937	168.945	188.345	V-type ATPase 116kDa subunit family
AGAP001588	3.07777	1	4.62245	0.086788	3.90184	V-type ATPase 116kDa subunit family
AGAP001589	-0.372485	1	-0.704952	12.6622	10.6996	Initiation factor 2 subunit family
AGAP001590	0	1	-0.353601	2.70882	2.92451	none
AGAP001591	-0.246684	1	-0.301827	0.0946163	0.109823	Cadherin domain
AGAP001592	0	1	1.51176	0.289402	1.31678	7 transmembrane receptor (rhodopsin family)
AGAP001593	0	1	0.823703	0	0.130208	Homeobox domain
AGAP001594	0	1	-1.93118	0.42735	0.130208	Acetyltransferase (GNAT) family
AGAP001595	-1.50515	1	-1.56209	1875.22	874.518	Ribosomal protein S14p/S29e
AGAP001596	-0.545525	1	-3.76126	0.643323	0	none
AGAP001597	0.133029	1	0.707294	1.73046	3.95019	Chitin binding Peritrophin-A domain
AGAP001598	0	1	-0.761259	0	0	none
AGAP001599	0	1	0.823703	0	0.199362	none
AGAP001600	0	1	0.142772	4.0657	6.21036	5\-nucleotidase, C-terminal domain
AGAP001601	-0.418781	1	-0.810169	5.60741	4.40313	5\-nucleotidase, C-terminal domain
AGAP001602	-0.024292	1	-0.109182	0.267094	0.36169	Amiloride-sensitive sodium channel
AGAP001603	0.307968	1	0.514635	24.3837	48.0517	Mitochondrial 18 KDa protein (MTP18)
AGAP001604	0.43471	1	0.724168	2.13812	4.88219	Myotubularin-related
AGAP001605	0	1	-0.761259	0	0	tRNA
AGAP001606	-0.69602	1	-0.973731	5.45467	3.82306	Hydantoinase B/oxoprolinase
AGAP001608	-0.511072	1	-0.730497	6.99988	5.81024	none
AGAP001609	0	1	0.0667464	8.69391	12.5651	FERM N-terminal domain
AGAP001610	0.497563	1	0.736942	15.7665	36.279	none
AGAP001611	0.0344115	1	0.355659	10.243	18.1136	GHMP kinases N terminal domain
AGAP001612	-0.741422	1	-0.949102	15.5751	11.1071	ATPase family associated with various cellular activities (AAA)
AGAP001613	0.710244	1	0.834832	43.7052	107.432	Thioredoxin
AGAP001614	0	1	0.36273	1.59731	2.86885	none
AGAP001615	0	1	-0.206912	5.62472	6.71965	none
AGAP001616	0.141112	1	0.288124	82.8067	139.341	none
AGAP001617	1.49709	1	1.80019	11.6127	56.0443	Ras family
AGAP001618	0	1	0.250714	2.93182	4.84496	Homeobox domain
AGAP001619	0	1	0.261109	1.8315	3.0722	Homeobox domain
AGAP001620	0	1	-0.761259	0	0	Protein of unknown function (DUF1309)
AGAP001621	-1.11893	1	-1.2865	56.6402	31.9624	Alanine racemase, N-terminal domain
AGAP001622	0	1	-0.141482	52.0874	65.0566	none
AGAP001623	0	1	-1.76126	0.155266	0.0540657	Copper/zinc superoxide dismutase (SODC)
AGAP001624	-0.0886342	1	-0.218241	48.1139	56.9742	none
AGAP001625	-0.0480892	1	-2.02429	0.533178	0.15753	none
AGAP001626	0	1	-0.761259	0	0	none
AGAP001627	0.792367	1	0.983906	8.87751	24.2244	Amino acid permease
AGAP001628	0	1	-1.76126	0.0667156	0	PQ loop repeat
AGAP001629	-0.723909	1	-0.917835	47.6802	34.7495	Domain of unknown function DUF28
AGAP001630	-2.41762	1	-2.5191	355.552	85.3778	Triosephosphate isomerase
AGAP001631	-1.8991	1	-3.38017	1.95804	0.227273	Amiloride-sensitive sodium channel
AGAP001632	0	1	0.154909	1.41292	2.18308	FERM central domain
AGAP001633	1.16082	1	1.40293	0.690351	2.52284	Protein kinase domain
AGAP001634	0.131552	1	0.454201	5.7937	10.9733	Sodium:solute symporter family
AGAP001635	-1.9923	1	-2.11551	107.452	34.1276	Sodium:solute symporter family
AGAP001636	0.454854	1	1.19091	0.656188	2.13261	Protein kinase domain
AGAP001637	1.91289	1	2.10103	24.9187	147.594	none
AGAP001638	-0.19302	1	-0.336176	31.4005	34.264	EB module
AGAP001639	0	1	0.192816	28.7521	45.3156	Ataxin-2 C-terminal region
AGAP001640	0	1	-0.0592999	6.88969	9.11819	RNA recognition motif. (a.k.a. RRM, RBD, or RNP domain)
AGAP001643	0.721251	1	0.998638	3.61802	9.99477	RNA recognition motif. (a.k.a. RRM, RBD, or RNP domain)
AGAP001644	0.156733	1	0.352372	22.5141	39.6341	Amidinotransferase
AGAP001645	-0.163227	1	-0.260333	84.467	97.1329	Zn-finger in Ran binding protein and others
AGAP001646	0	1	0.184701	5.1511	8.09152	BTB/POZ domain
AGAP001647	0	1	-0.761259	0	0	Zinc-finger associated domain (zf-AD)
AGAP001648	-0.0549979	1	-0.297527	16.2919	18.2705	Trypsin
AGAP001649	-0.287596	1	-0.606536	9.00709	8.15067	O-Glycosyl hydrolase family 30
AGAP001650	-1.15294	1	-1.26936	63.7572	36.4173	ChaC-like protein
AGAP001651	-0.978356	1	-1.08583	122.942	79.7571	PCI domain
AGAP001652	-0.673147	1	-0.788545	57.1649	45.5758	ab-hydrolase associated lipase region
AGAP001653	-0.34835	1	-0.410713	132.291	137.056	Molybdopterin oxidoreductase
AGAP001654	-0.163322	1	-0.38041	31.0021	32.8169	none
AGAP001655	-0.0441657	1	-0.428989	8.53327	8.74196	none
AGAP001656	-0.521675	1	-0.895352	15.1501	11.2104	none
AGAP001657	-0.283147	1	-3.56861	0.215773	0	Hemocyanin, copper containing domain
AGAP001658	0	1	-1.34622	0.473373	0.240385	none
AGAP001659	0	1	-0.761259	0	0	Hemocyanin, ig-like domain
AGAP001660	0	1	-0.554808	0.200115	0.188266	Dynein heavy chain
AGAP001661	-1.12039	1	-1.34756	34.7186	18.771	none
AGAP001662	1.58846	1	2.09118	0.40423	2.41849	ADAM-TS Spacer 1
AGAP001664	0	1	0.461133	0.250156	0.609756	Insect cuticle protein
AGAP001665	0.538985	1	2.48667	0.0991277	1.44974	Insect cuticle protein
AGAP001666	0	1	1.63106	0.298537	1.61708	Insect cuticle protein
AGAP001667	0	1	1.23874	0.297383	1.20812	Insect cuticle protein
AGAP001668	0	1	1.56067	0.20762	1.18084	Insect cuticle protein
AGAP001669	0	1	0.783061	1.02192	2.56643	Insect cuticle protein
AGAP001670	-0.82292	1	-1.22399	5.60003	3.29388	Elongation factor Tu GTP binding domain
AGAP001671	0.798394	1	2.37624	0.213675	1.86632	Fork head domain
AGAP001672	0.761387	1	0.890818	4.88266	12.478	Dynein heavy chain
AGAP001673	0.00362765	1	0.192148	10.2347	16.1194	Ankyrin repeat
AGAP001674	1.28397	1	1.71852	1.84827	8.48589	CD80-like C2-set immunoglobulin domain
AGAP001675	0	1	-1.34622	0.754676	0.394184	none
AGAP001676	0	1	0.916813	0.205265	0.625417	Actin
AGAP001677	0	1	-0.0173474	32.4035	44.1087	Cyclin, N-terminal domain
AGAP001678	0.184806	1	0.293611	22.2428	37.5597	Phosphotyrosine-binding domain
AGAP001679	0.728001	1	1.80353	0.450561	2.32961	none
AGAP001680	0	1	0.238741	0	0.093006	Zc3h12a-like Ribonuclease domain
AGAP001681	-0.172083	1	-0.316662	20.6991	22.8946	Ubiquitin elongating factor core
AGAP001682	-0.240579	1	-0.586863	16.5167	15.1538	Peptidase S24-like
AGAP001683	1.75926	1	2.56067	0.354375	3.05206	Protein kinase domain
AGAP001684	0	1	0.823703	0	0.0758956	Alkaline phosphatase
AGAP001685	-0.680302	1	-0.980094	7.09856	4.95283	Nuclear pore protein 84 / 107
AGAP001686	-1.24965	1	-1.62376	41.5954	18.5185	LSM domain
AGAP001687	-1.64982	1	-2.88679	1.05899	0.18307	RhoGAP domain
AGAP001688	0	1	0.132211	10.4048	15.7169	Glycosyl transferase family 64 domain
AGAP001690	0.631274	1	0.928673	1.15159	3.03203	C2 domain
AGAP001694	0	1	-0.176297	12.3219	15.027	Sec8 exocyst complex component specific domain
AGAP001695	0.424272	1	0.926797	2.71795	7.20833	none
AGAP001696	0.0406978	1	0.577543	0.77952	1.6214	none
AGAP001697	-1.41768	1	-1.50078	350.941	170.754	Proteasome subunit
AGAP001698	0	1	-0.176297	0.0754148	0.122549	TFIIS helical bundle-like domain
AGAP001699	-0.405579	1	-0.537333	41.4465	39.3343	Amidase
AGAP001700	-0.0989866	1	-0.28035	5.70121	6.46794	Domain of unknown function (DUF3554)
AGAP001701	-0.394192	1	-0.527529	140.033	133.804	Ubiquitin-2 like Rad60 SUMO-like
AGAP001702	-0.138015	1	-0.393527	10.522	11.0392	none
AGAP001703	0	1	-0.0179309	38.6758	52.6636	Clathrin adaptor complex small chain
AGAP001704	-0.517754	1	-0.686605	50.3034	43.045	NUDIX domain
AGAP001705	0.499497	1	0.917954	3.18471	8.35987	Chitin binding domain
AGAP001706	-0.345112	1	-0.428178	116.696	119.447	Leucine Rich Repeat
AGAP001707	0	1	0.0131065	14.8237	20.6299	Trypsin
AGAP001708	0.247399	1	0.669092	5.73208	12.6495	none
AGAP001710	-0.88565	1	-1.11075	5.87566	3.74485	BRCA1 C Terminus (BRCT) domain
AGAP001711	-1.40695	1	-1.49245	222.095	108.688	4Fe-4S binding domain
AGAP001712	-1.17867	1	-1.35691	89.4218	48.0515	ARP2/3 complex ARPC3 (21 kDa) subunit
AGAP001713	0.399703	1	0.45096	126.3	237.783	Fatty acid desaturase
AGAP001714	0	1	0.238741	2.13675	4.34028	tRNA
AGAP001715	0	1	-0.0242934	19.1571	25.9818	Enoyl-CoA hydratase/isomerase family
AGAP001716	1.17087	1	1.62187	0.908056	3.90156	Tub family
AGAP001717	0	1	0.560669	0.162285	0.527426	none
AGAP001718	-0.398109	1	-0.555371	64.015	60	none
AGAP001719	-1.52337	1	-1.6607	151.602	66.0006	none
AGAP001720	-0.739666	1	-1.163	7.16612	4.39739	Ribosomal RNA adenine dimethylase
AGAP001721	-0.288481	1	-0.393826	73.7434	77.3052	Translocon-associated protein (TRAP), alpha subunit
AGAP001722	0	1	-3.08319	0.182174	0	Carboxylesterase
AGAP001723	-1.64152	1	-3.29731	1.25078	0.14518	Carboxylesterase
AGAP001724	-0.149892	1	-0.397237	11.7794	12.326	Pyridoxal-dependent decarboxylase conserved domain
AGAP001725	-0.825763	1	-1.16972	11.8931	7.2695	Zinc-finger associated domain (zf-AD)
AGAP001726	0	1	0.0805931	2.886	4.21305	Ankyrin repeat
AGAP001727	0	1	-0.602561	2.03834	1.85331	none
AGAP001728	0	1	-1.34622	0.155872	0.0633232	none
AGAP001729	-0.955616	1	-1.20352	21.0148	12.556	Prenyltransferase and squalene oxidase repeat
AGAP001730	1.00101	1	1.13474	19.7115	59.6628	Cyclin, N-terminal domain
AGAP001731	0.326123	1	0.754239	1.31917	3.0902	Putative zinc finger in N-recognin (UBR box)
AGAP001732	0	1	-0.148282	14.6804	18.2658	Strictosidine synthase
AGAP001733	-0.732048	1	-0.977682	10.4245	7.28709	IPT/TIG domain
AGAP001734	-0.397762	1	-0.579894	21.934	20.2124	Nicastrin
AGAP001735	0	1	0.261109	2.08082	3.4904	RIB43A
AGAP001736	-1.14932	1	-1.35265	36.6404	19.7438	Histone deacetylase domain
AGAP001737	-1.21142	1	-1.42127	27.8862	14.3265	ThiF family
AGAP001738	-0.413638	1	-0.620131	29.997	26.8822	Ribosomal protein L1p/L10e family
AGAP001739	0	1	0.0414395	1.77298	2.52095	none
AGAP001740	0	1	-0.761259	0	0	Helix-loop-helix DNA-binding domain
AGAP001741	0	1	-0.761259	0	0	Helix-loop-helix DNA-binding domain
AGAP001742	0	1	0.823703	0	0.170068	none
AGAP001743	0.871627	1	1.15233	6.3088	19.3945	Zinc finger, C4 type (two domains)
AGAP001744	-0.835175	1	-1.02822	35.4371	23.9214	Cytochrome oxidase assembly protein
AGAP001745	-0.687927	1	-0.78044	62.2576	49.916	Proteasome/cyclosome repeat
AGAP001746	0.238382	1	0.381045	41.7085	74.8542	Protein of unknown function (DUF800)
AGAP001747	0.0220018	1	0.176367	33.6598	52.4181	Ubiquitin family
AGAP001748	0.601926	1	1.43668	0.238706	0.933379	Chitin synthase
AGAP001749	-1.02824	1	-1.18339	85.7594	51.9872	MIR domain
AGAP001750	0	1	-0.761259	0.137608	0.111807	none
AGAP001751	1.29572	1	1.48481	4.52925	17.4952	TLD
AGAP001752	0.557967	1	1.0461	1.06381	3.0645	Protein kinase domain
AGAP001753	0	1	0.0606487	14.5824	20.9739	short chain dehydrogenase
AGAP001754	0	1	-0.0608193	6.53391	8.63108	TPR/MLP1/MLP2-like protein
AGAP001756	-0.416127	1	-0.615102	19.7025	17.7182	Plasma-membrane choline transporter
AGAP001757	0	1	-0.0636027	6.86897	9.05963	Ubiquitin family
AGAP001759	-0.53468	1	-0.62883	65.8529	58.6515	Sec23/Sec24 trunk domain
AGAP001760	-1.50135	1	-1.56188	617.298	287.919	none
AGAP001761	0.772279	1	1.04282	7.41998	21.1326	TLC domain
AGAP001762	0	1	-0.0203053	18.2458	24.7877	Autophagy protein Apg9
AGAP001763	-1.21493	1	-1.28797	156.592	88.3082	AMP-binding enzyme
AGAP001764	0	1	-0.176297	0.0724323	0.117702	Lipase
AGAP001765	0.539072	1	0.853451	5.19358	12.9839	GRIP domain
AGAP001766	0.514034	1	0.710722	20.0942	45.3656	CD80-like C2-set immunoglobulin domain
AGAP001767	0	1	0.653778	0.102223	0.290698	Insulinase (Peptidase family M16)
AGAP001768	0	1	-0.0928805	5.04263	6.55542	Gamma interferon inducible lysosomal thiol reductase (GILT)
AGAP001769	0.984063	1	1.23874	8.02337	26.1709	CD80-like C2-set immunoglobulin domain
AGAP001773	2.93782	1	4.71447	0.0260756	1.86441	7 transmembrane receptor (rhodopsin family)
AGAP001774	0	1	2.40867	0	0.612745	7 transmembrane receptor (rhodopsin family)
AGAP001775	-1.41419	1	-1.47023	175.313	87.1336	ABC transporter transmembrane region
AGAP001776	0	1	1.48667	0.544267	2.6533	none
AGAP001777	-2.06217	1	-2.28173	16.4903	4.66029	ABC transporter transmembrane region
AGAP001778	-0.353859	1	-0.576165	30.5138	28.1942	Mpv17 / PMP22 family
AGAP001779	1.31478	1	1.85345	2.04082	10.3741	cAMP-dependent protein kinase inhibitor
AGAP001780	0.444399	1	0.615755	3.75411	7.93174	HECT-domain (ubiquitin-transferase)
AGAP001781	0	1	0.823703	0	0.0583022	none
AGAP001782	1.99742	1	2.38904	1.57074	11.4685	Major Facilitator Superfamily
AGAP001783	0	1	-0.118291	11.8931	15.1033	ATPase family associated with various cellular activities (AAA)
AGAP001786	0.111643	1	0.501775	0.783476	1.53678	Domain of unknown function (DUF3518)
AGAP001787	-0.566537	1	-0.817843	14.5812	11.3903	FAD binding domain
AGAP001788	-0.565416	1	-0.848411	19.2975	14.7569	none
AGAP001789	0	1	-0.194218	7.26405	8.76498	FAD binding domain
AGAP001790	0.29285	1	1.15128	0.771159	2.46711	Protein kinase domain
AGAP001791	0.35429	1	0.472348	26.9897	51.5934	Peptidase family M13
AGAP001792	-0.233486	1	-0.489179	11.5294	11.318	Domain of unknown function (DUF3523)
AGAP001793	0	1	-1.56861	0.342134	0.138992	Protein kinase domain
AGAP001794	0	1	0.0732619	15.2133	22.0558	BTB/POZ domain
AGAP001795	-0.479186	1	-0.766534	15.1515	12.2655	MRG
AGAP001796	-0.536995	1	-0.886111	26.6593	19.8556	Peptidyl-tRNA hydrolase PTH2
AGAP001797	0.893071	1	1.01238	10.7377	29.8511	Tropomyosin
AGAP001798	-1.54182	1	-1.80291	17.3572	6.83594	Trypsin
AGAP001799	0.753339	1	1.1083	4.2915	12.8289	Tropomyosin
AGAP001800	0.925798	1	1.191	7.37936	23.2923	C2 domain
AGAP001801	-0.922762	1	-1.19242	25.4285	15.3085	DTW domain
AGAP001802	0.454804	1	0.554738	27.5116	55.675	fzo-like conserved region
AGAP001803	-1.01762	1	-1.36165	10.7527	5.7497	Ras-induced vulval development antagonist
AGAP001804	-0.151243	1	-0.278225	31.1515	35.3845	Myristoyl-CoA:protein N-myristoyltransferase, C-terminal domain
AGAP001805	-1.30825	1	-1.346	1389.62	752.807	Ribosomal protein L13e
AGAP001806	0.391427	1	0.735018	2.72176	6.27175	Domain of unknown function
AGAP001807	1.25697	1	2.6602	0.19665	1.9706	7 transmembrane receptor (rhodopsin family)
AGAP001809	-1.07885	1	-1.20773	71.6149	42.6901	Tetratricopeptide repeat
AGAP001810	-0.0523123	1	-0.19938	35.781	42.9316	Domain of unknown function (DUF1977)
AGAP001811	1.00476	1	1.28816	7.5496	25.5087	Ligand-gated ion channel
AGAP001812	-1.6783	1	-1.84694	47.9978	18.3578	Ligand-gated ion channel
AGAP001813	0.145526	1	0.186191	750.364	1175.78	Core histone H2A/H2B/H3/H4
AGAP001814	-0.143703	1	-0.602269	4.06747	3.69362	Zinc carboxypeptidase
AGAP001815	-0.647972	1	-1.25064	5.36673	3.08866	Oxidoreductase FAD-binding domain
AGAP001816	-1.42129	1	-1.71842	31.25	13.0441	Putative carnitine deficiency-associated protein
AGAP001817	-0.339118	1	-0.841877	17.9949	13.8175	none
AGAP001818	-1.07516	1	-1.36111	27.8529	14.9095	Putative carnitine deficiency-associated protein
AGAP001819	0	1	0.238741	0	0.0689845	Chitin binding domain
AGAP001820	-0.456384	1	-0.617449	10.2787	9.22792	Domain of unknown function (DUF3535)
AGAP001821	-1.89523	1	-2.32135	16.4938	4.50609	Arrestin (or S-antigen), N-terminal domain
AGAP001822	0	1	1.56067	0	0.210438	Arrestin (or S-antigen), N-terminal domain
AGAP001823	-1.05963	1	-1.11682	619.816	393.583	Vacuolar (H+)-ATPase G subunit
AGAP001824	0	1	0.145632	0.176487	0.286791	CD80-like C2-set immunoglobulin domain
AGAP001825	0	1	-0.761259	0	0	Lipase
AGAP001826	0.893737	1	0.993041	10.7753	29.5502	Domain of unknown function (DUF1943)
AGAP001827	0.159308	1	0.249168	44.7761	73.3068	Hsp70 protein
AGAP001828	0	1	-0.813726	1.24292	0.972472	SERTA motif
AGAP001829	0	1	-0.761259	0	0	tRNA
AGAP001830	0	1	0.560669	1.06838	3.47222	tRNA
AGAP001831	0	1	-0.761259	0	0	tRNA
AGAP001832	0	1	-0.761259	0	0	tRNA
AGAP001833	0	1	-0.761259	0	0	tRNA
AGAP001834	0	1	-0.761259	0	0	tRNA
AGAP001835	0	1	0.238741	0	0.762195	tRNA
AGAP001836	0	1	0.238741	0	0.762195	tRNA
AGAP001837	0	1	-0.761259	0	0	tRNA
AGAP001838	0	1	0.238741	0	0.762195	tRNA
AGAP001839	0	1	-0.761259	0	0	tRNA
AGAP001840	0	1	0.238741	0	0.868056	tRNA
AGAP001841	0	1	1.56067	0	3.42466	tRNA
AGAP001842	0	1	0.238741	0	0.868056	tRNA
AGAP001843	0	1	0.238741	0	0.868056	tRNA
AGAP001844	0	1	1.23874	0	2.56849	tRNA
AGAP001845	0	1	0.238741	0	0.762195	tRNA
AGAP001846	0	1	-0.761259	0	0	tRNA
AGAP001847	0	1	-0.761259	0	0	tRNA
AGAP001848	0	1	-0.761259	0	0	tRNA
AGAP001849	0	1	-0.761259	0	0	tRNA
AGAP001850	0	1	-0.761259	0	0	tRNA
AGAP001851	0	1	-0.761259	0	0	tRNA
AGAP001852	0	1	-0.761259	0	0	tRNA
AGAP001853	0	1	-1.76126	0.961538	0	tRNA
AGAP001854	-0.390059	1	-0.68415	13.692	11.7379	8-oxoguanine DNA glycosylase, N-terminal domain
AGAP001856	-0.273965	1	-0.465899	7.64845	7.62874	Period protein 2/3C-terminal region
AGAP001858	1.4012	1	1.83913	1.97988	9.88924	ABC-2 type transporter
AGAP001859	-0.885476	1	-0.992467	84.5757	58.5374	Domain of unknown function (DUF1977)
AGAP001861	0	1	0.238741	0.202696	0.370553	Cytochrome P450
AGAP001862	1.37983	1	4.23874	0	1.30735	7 transmembrane receptor (rhodopsin family)
AGAP001863	0	1	-0.761259	0	0	Glycosyl hydrolases family 18
AGAP001864	-0.03907	1	-0.245733	22.7307	26.4188	Cytochrome P450
AGAP001865	-1.47612	1	-1.65352	87.0582	38.0771	Ribosomal protein L17
AGAP001866	0.253355	1	0.608763	1.75097	3.6965	none
AGAP001867	0.801701	1	1.12536	2.40855	7.2774	Protein kinase domain
AGAP001870	0.0351052	1	0.320191	9.389	16.1865	Amino acid permease
AGAP001871	1.69886	1	2.81273	0.347911	3.67481	TROVE domain
AGAP001872	0	1	0.023296	20.8201	29.1581	CBF/Mak21 family
AGAP001873	1.08759	1	1.34579	7.73945	27.1961	none
AGAP001874	0.467951	1	0.66704	16.4835	36.104	Ras family
AGAP001877	0.442597	1	0.65117	3.30286	7.15619	none
AGAP001878	-1.28805	1	-1.53349	58.6982	27.8846	Acetyltransferase (GNAT) family
AGAP001879	-1.06649	1	-1.26926	22.6488	12.932	HAT (Half-A-TPR) repeat
AGAP001880	0	1	-2.34622	0.0993838	0	Basic region leucine zipper
AGAP001881	-0.545525	1	-3.76126	0.181974	0	Peptidase family M1
AGAP001882	-0.116979	1	-0.555675	8.75936	8.21687	USP8 interacting
AGAP001883	0	1	0.381699	1.24157	2.2807	RNA recognition motif. (a.k.a. RRM, RBD, or RNP domain)
AGAP001884	-1.25849	1	-1.35183	142.188	76.7078	Lyase
AGAP001885	-0.407209	1	-0.753605	10.9722	8.96262	WD domain, G-beta repeat
AGAP001886	0	1	0.288416	4.89197	8.2552	none
AGAP001887	-0.260142	1	-0.56096	35.7143	33.3581	GCN5-like protein 1 (GCN5L1)
AGAP001888	-0.0883661	1	-0.320069	13.0751	14.4342	none
AGAP001889	-2.70175	1	-2.75986	2868.6	583.145	none
AGAP001890	-3.33587	1	-3.43673	794.176	100.937	Metallothionein family 5
AGAP001891	-1.20637	1	-1.33509	77.4771	42.2794	Arrestin (or S-antigen), N-terminal domain
AGAP001892	0	1	-0.761259	0.164366	0.133547	Arrestin (or S-antigen), N-terminal domain
AGAP001893	0	1	-0.305194	5.1017	5.70629	Arrestin (or S-antigen), N-terminal domain
AGAP001894	0.0790389	1	0.383131	6.91535	12.4603	Arrestin (or S-antigen), N-terminal domain
AGAP001895	0.494363	1	0.779816	3.35437	7.9607	CXXC zinc finger domain
AGAP001896	-0.729286	1	-0.947771	28.3312	20.2219	none
AGAP001897	0.606888	1	1.91681	0.219571	1.24881	T-complex protein 10 C-terminus
AGAP001898	-0.442758	1	-0.621239	42.9043	38.4179	none
AGAP001899	0	1	-0.761259	0.107374	0.0872418	Beta-ketoacyl synthase, N-terminal domain
AGAP001900	-1.18194	1	-1.60256	6.97817	3.14987	De-etiolated protein 1 Det1
AGAP001901	0	1	0.225724	3.40241	5.4956	MCM2/3/5 family
AGAP001902	0.124552	1	0.328826	25.7075	44.5272	Ras family
AGAP001903	-1.74071	1	-1.79264	629.276	250.121	lactate/malate dehydrogenase, alpha/beta C-terminal domain
AGAP001905	0.0759598	1	0.294916	7.44842	12.6035	DZF
AGAP001907	1.34079	1	1.6414	2.12011	9.16217	PH domain
AGAP001908	-0.352323	1	-0.615765	11.0399	9.92477	Acyltransferase
AGAP001909	-0.697544	1	-0.884834	20.6176	15.3746	MIT (microtubule interacting and transport) domain
AGAP001910	-2.0263	1	-2.05886	2673.61	883.666	Ribosomal protein S3, C-terminal domain
AGAP001911	-1.40447	1	-1.44078	1584.93	804.02	Ribosomal protein L6e
AGAP001912	-1.46239	1	-2.9983	2.05128	0.3125	7tm Odorant receptor
AGAP001913	-1.63173	1	-1.97425	10.6161	3.70475	Neurotransmitter-gated ion-channel ligand binding domain
AGAP001914	-1.09623	1	-1.24456	53.1738	30.8953	Cdc37 Hsp90 binding domain
AGAP001915	-1.24769	1	-2.96289	1.23166	0.181951	7tm Chemosensory receptor
AGAP001916	1.7047	1	2.12627	0.91422	5.57103	Formin Homology 2 Domain
AGAP001917	-0.581577	1	-0.818975	19.1602	14.9556	MRG
AGAP001918	-0.799744	1	-1.02313	25.3327	17.1593	Micro-fibrillar-associated protein 1 C-terminus
AGAP001919	-0.893669	1	-0.998069	87.0864	60.0416	Thioredoxin
AGAP001920	0	1	0.823703	0	1.73611	tRNA
AGAP001921	0	1	0.823703	0	1.73611	tRNA
AGAP001922	0	1	0.560669	1.06838	3.47222	tRNA
AGAP001923	1.16948	1	1.44109	5.36103	20.1364	Transmembrane amino acid transporter protein
AGAP001924	1.15992	1	2.90171	0.134246	2.01789	Trypsin
AGAP001925	0.0899177	1	0.468818	2.46191	4.71769	Immunoglobulin I-set domain
AGAP001926	0	1	2.56067	0	7.70548	tRNA
AGAP001927	0	1	2.56067	0	7.70548	tRNA
AGAP001928	0	1	-0.00822506	52.0539	71.3049	Nucleosome assembly protein (NAP)
AGAP001929	-0.154824	1	-0.631976	1.47392	1.31101	DNA polymerase family B
AGAP001930	0	1	0.324259	5.47945	9.4863	RNA recognition motif. (a.k.a. RRM, RBD, or RNP domain)
AGAP001931	0	1	-1.76126	1.33393	0.481696	Astacin (Peptidase family M12A)
AGAP001932	0	1	-0.96771	1.23927	0.863061	Astacin (Peptidase family M12A)
AGAP001933	0	1	0.279964	2.52816	4.2593	Protein kinase domain
AGAP001934	0	1	0.975707	0.170372	0.622924	none
AGAP001935	0.546036	1	0.799999	3.0935	7.43941	FERM central domain
AGAP001936	0.792487	1	1.10838	2.4808	7.40564	Phosphatidylinositol-specific phospholipase C, X domain
AGAP001937	-0.679499	1	-0.990346	44.6937	30.9606	Ribosomal protein L33
AGAP001938	-1.26675	1	-1.54871	12.7305	5.98112	Cupin superfamily protein
AGAP001939	-1.42193	1	-1.59776	35.3478	16.0706	SRP72 RNA-binding domain
AGAP001940	-2.20388	1	-2.40693	135.798	35.1942	none
AGAP001941	-0.867804	1	-1.05208	32.9349	21.8677	PAP2 superfamily
AGAP001942	-1.67465	1	-1.88464	63.7938	23.7565	Fumarylacetoacetate (FAA) hydrolase family
AGAP001943	-0.811284	1	-1.01781	12.5518	8.53399	ATP-binding region
AGAP001944	0.212225	1	0.439346	8.88136	16.616	D domain of beta-TrCP
AGAP001945	-0.686045	1	-0.932561	10.2844	7.41814	Senescence-associated protein
AGAP001946	0	1	-0.317075	13.814	15.2983	none
AGAP001947	0.188919	1	0.533362	2.48961	4.98535	Poly(ADP-ribose) polymerase catalytic domain
AGAP001948	-1.15363	1	-1.36065	34.6127	18.5473	Suppressor of Fused Gli/Ci N terminal binding domain
AGAP001949	0	1	-0.761259	0.0143862	0.0116888	none
AGAP001950	0	1	0.631058	0.233403	0.541829	Protein kinase domain
AGAP001951	-1.53815	1	-1.73848	44.8352	18.4821	Acyl-CoA dehydrogenase, C-terminal domain
AGAP001952	0	1	0.724168	1.06162	2.47987	Cytosol aminopeptidase family, catalytic domain
AGAP001953	0.816474	1	1.21658	5.2184	16.8551	TBC domain
AGAP001954	0.427102	1	0.795958	2.69088	6.47494	N-acetyltransferase B complex (NatB) non catalytic subunit
AGAP001955	0.567993	1	0.7475	17.0322	39.4356	GlcNAc-PI de-N-acetylase
AGAP001956	0	1	1.40867	0.0930146	0.604595	ML domain
AGAP001957	0.524166	1	0.682207	28.3401	62.6912	Phosphatidylinositol transfer protein
AGAP001958	-0.73451	1	-0.809437	120.356	94.5771	FAD binding domain of DNA photolyase
AGAP001959	0.707411	1	0.941759	9.13973	24.2429	Peptidase family C69
AGAP001960	6.05885	1	7.67198	0.0971865	40.9033	Papain family cysteine protease
AGAP001961	0	1	-0.0914076	1.35975	1.78872	7 transmembrane receptor (rhodopsin family)
AGAP001962	0.198878	1	0.913341	0.922339	2.45803	7 transmembrane receptor (rhodopsin family)
AGAP001963	0	1	-0.761259	0	0	tRNA
AGAP001964	0	1	-1.05077	0.600024	0.390016	Trypsin
AGAP001965	0	1	0.238741	0	0.0328084	Sodium:solute symporter family
AGAP001966	0	1	-0.761259	0.0766548	0.062282	Sodium:solute symporter family
AGAP001967	0.213533	1	0.590585	3.08285	6.43064	Rad4 beta-hairpin domain 3
AGAP001968	0	1	-0.116061	8.16502	10.3973	Zc3h12a-like Ribonuclease domain
AGAP001969	0.352656	1	3.3262	0	0.99108	Ubiquitin family
AGAP001970	0	1	0.11321	0.374504	0.608569	Ubiquitin family
AGAP001971	1.53731	1	1.5639	434.04	1767.31	Ubiquitin family
AGAP001972	0	1	-0.065919	9.14146	12.0482	Programmed cell death protein 2, C-terminal putative domain
AGAP001973	-1.35428	1	-1.43578	310.315	157.949	Proteasome subunit
AGAP001974	-2.48243	1	-2.57006	338.098	78.3784	Domain of unknown function
AGAP001975	-1.0614	1	-1.25094	56.8728	32.8915	Integral membrane protein S linking to the trans Golgi network
AGAP001976	-1.07094	1	-1.32034	44.8718	24.7189	Archease protein family (DUF101/UPF0211)
AGAP001978	0.487639	1	0.916813	1.57769	4.14011	E2F/DP family winged-helix DNA-binding domain
AGAP001979	1.76491	1	2.07386	1.4081	8.22077	Trypsin
AGAP001980	0	1	1.30913	0.140179	0.569476	Major Facilitator Superfamily
AGAP001981	1.56878	1	1.8276	7.10178	34.8721	Haemolymph juvenile hormone binding protein (JHBP)
AGAP001982	0	1	-0.761259	0	0	Haemolymph juvenile hormone binding protein (JHBP)
AGAP001983	0	1	1.35422	0.201106	0.980392	Haemolymph juvenile hormone binding protein (JHBP)
AGAP001984	0.852192	1	1.38991	3.57782	13.1506	Haemolymph juvenile hormone binding protein (JHBP)
AGAP001985	0	1	0.718734	0.423171	0.993276	Heme NO binding associated
AGAP001986	0.500314	1	0.693893	10.3711	23.1411	NPL4 family
AGAP001987	0	1	0.229581	2.22717	3.61915	Cyclophilin type peptidyl-prolyl cis-trans isomerase/CLD
AGAP001988	0	1	-1.49822	0.331923	0.134844	none
AGAP001989	1.96073	1	3.27216	0.618211	9.32836	none
AGAP001990	-0.217615	1	-0.560665	11.024	10.3006	Neurotransmitter-gated ion-channel transmembrane region
AGAP001991	0.0432246	1	0.394715	8.45014	15.3662	none
AGAP001993	0	1	0.369986	0.882145	1.61267	RNA recognition motif. (a.k.a. RRM, RBD, or RNP domain)
AGAP001994	-0.980594	1	-1.15194	28.2169	17.4812	HMG (high mobility group) box
AGAP001995	-0.817373	1	-0.904458	235.601	173.332	Proteasome subunit
AGAP001996	0	1	0.178305	15.5773	24.3346	Sarcoglycan complex subunit protein
AGAP001997	-0.256374	1	-0.425236	37.8764	38.8572	DZF
AGAP001998	-0.178124	1	-0.443289	38.9298	39.4565	Ribosomal protein S10p/S20e
AGAP001999	0	1	0.179098	6.36056	9.93217	Neuralized
AGAP002000	0	1	1.51176	0.622355	2.83172	none
AGAP002002	0	1	0.136861	6.90066	10.4736	none
AGAP002003	0.350002	1	0.583164	14.6495	30.2901	none
AGAP002004	0	1	-0.155538	3.19462	3.96175	TAP C-terminal domain
AGAP002005	0	1	1.46113	0.113205	0.597866	Fibrinogen beta and gamma chains, C-terminal globular domain
AGAP002006	0.450244	1	1.92324	0.287026	1.7102	Leucine Rich Repeat
AGAP002007	0	1	-0.121879	28.9335	36.6407	Leucine Rich Repeat
AGAP002008	0	1	0.486668	0.72982	1.46268	Domain of unknown function (DUF227)
AGAP002009	1.09198	1	2.00124	0.0783024	0.460027	Dynein heavy chain
AGAP002010	-0.374235	1	-0.398689	0.834725	0.886895	none
AGAP002011	-1.37067	1	-1.61424	25.3651	11.3924	Ammonium Transporter Family
AGAP002012	-1.42506	1	-1.59887	39.4645	17.9288	none
AGAP002013	0.14981	1	0.823703	0.516741	1.28851	Leucine Rich Repeat
AGAP002014	-0.633726	1	-0.857261	13.8479	10.5256	tRNA synthetases class I (I, L, M and V)
AGAP002015	-0.230422	1	-0.309258	16.6906	18.5523	Dynein heavy chain
AGAP002016	0	1	0.100897	53.7616	79.4299	Calcineurin-like phosphoesterase
AGAP002017	0.172684	1	0.54974	4.18493	8.48446	Galactosyltransferase
AGAP002018	-0.617722	1	-0.88249	14.4339	10.7795	Rubisco LSMT substrate-binding
AGAP002019	-0.164396	1	-0.366152	24.7019	26.4061	WD domain, G-beta repeat
AGAP002020	-0.8615	1	-0.950896	302.37	215.405	NADH-ubiquinone oxidoreductase ASHI subunit (CI-ASHI or NDUFB8)
AGAP002021	0	1	0.0368216	27.2256	38.5066	Acyltransferase
AGAP002022	-0.606113	1	-0.942285	8.98714	6.43688	none
AGAP002023	0	1	-0.274431	3.86335	4.40746	Uncharacterized conserved protein (DUF2349)
AGAP002024	0.169752	1	0.341971	9.38927	16.4054	SAFF domain
AGAP002025	0	1	-0.0242934	0.23488	0.381679	PBP/GOBP family
AGAP002026	-1.81794	1	-2.00287	65.3816	22.4372	Putative undecaprenyl diphosphate synthase
AGAP002028	1.0081	1	1.24633	6.49744	21.2956	PA domain
AGAP002030	0.0809153	1	0.251341	5.05535	8.29435	Bromodomain
AGAP002031	0	1	-0.176297	1.06838	1.73611	tRNA
AGAP002032	0.915642	1	1.05452	11.5844	33.1685	Lipoprotein amino terminal region
AGAP002033	-0.0418282	1	-0.271395	15.0511	17.1867	ATP:guanido phosphotransferase, C-terminal catalytic domain
AGAP002035	-0.550847	1	-0.643001	60.1566	53.0541	GC-rich sequence DNA-binding factor-like protein
AGAP002036	0.567842	1	0.844023	4.97221	12.3358	FYVE zinc finger
AGAP002037	-0.986358	1	-1.39395	9.27716	4.84566	Dihydroorotate dehydrogenase
AGAP002038	-0.68245	1	-0.929797	9.38322	6.78112	PPR repeat
AGAP002039	-0.0949651	1	-0.233747	57.0351	66.8184	none
AGAP002040	0.0238023	1	0.70689	0.598703	1.37547	Fibronectin type III domain
AGAP002041	-0.176295	1	-0.275832	0.0530504	0.0646552	ELM2 domain
AGAP002043	1.37983	1	4.23874	0	1.15122	Major Facilitator Superfamily
AGAP002044	0	1	-0.400261	6.72661	7.03463	7tm Odorant receptor
AGAP002046	-2.51997	1	-2.64168	108.352	23.8926	7tm Odorant receptor
AGAP002047	0.149116	1	0.282289	24.8389	41.6232	Guanylate-binding protein, N-terminal domain
AGAP002048	0.748492	1	1.05018	3.1009	8.88538	none
AGAP002049	-0.529364	1	-0.561472	1286.43	1200.48	Phosphatidylethanolamine-binding protein
AGAP002050	-0.296775	1	-0.492469	15.4819	15.16	ABC-2 type transporter
AGAP002051	-0.121383	1	-0.314527	22.4518	24.8756	ABC-2 type transporter
AGAP002052	0	1	1.40867	0.0210172	0.136612	none
AGAP002053	0	1	2.23874	0	0.461012	none
AGAP002054	0.533359	1	0.684237	18.0562	39.9947	FERM central domain
AGAP002055	-1.39711	1	-1.79653	7.68485	3.03104	Glycosyl hydrolases family 35
AGAP002056	0.40506	1	0.94154	1.36252	3.65807	Glycosyl hydrolases family 35
AGAP002058	-0.238449	1	-0.68531	3.95584	3.38943	Glycosyl hydrolases family 35
AGAP002059	0	1	0.019953	25.4499	35.5506	COMPASS (Complex proteins associated with Set1p) component shg1
AGAP002060	0.405073	1	0.706246	5.60136	12.6357	ABC-2 type transporter
AGAP002061	-1.20752	1	-1.30993	144.244	80.1088	26S proteasome subunit RPN7
AGAP002062	-0.487674	1	-0.704323	33.6405	28.4355	XAP5 protein
AGAP002063	-0.076252	1	-0.19494	51.5752	62.0651	Putative snoRNA binding domain
AGAP002064	0	1	-0.0133776	13.7114	18.7406	none
AGAP002065	-0.036489	1	-0.336506	13.6876	14.9457	CRAL/TRIO domain
AGAP002066	0	1	0.117726	10.2089	15.3356	Mob1/phocein family
AGAP002067	-0.418581	1	-0.581214	31.5542	29.0497	FAST kinase-like protein, subdomain 2
AGAP002068	0	1	0.0272369	2.46986	3.48542	none
AGAP002069	0	1	-0.417305	3.17401	3.28681	Polyprenyl synthetase
AGAP002070	0	1	-1.76126	0.0620848	0	none
AGAP002071	-0.313353	1	-0.409253	62.2197	64.5295	ABC transporter transmembrane region 2
AGAP002072	0	1	-0.439331	3.03644	3.09598	none
AGAP002073	-0.61043	1	-0.761259	48.7853	39.6381	Zinc finger, C3HC4 type (RING finger)
AGAP002074	-0.677951	1	-0.972491	16.6417	11.6732	Alcohol dehydrogenase transcription factor Myb/SANT-like
AGAP002075	-0.881593	1	-2.39869	1.05001	0.252781	Protein kinase domain
AGAP002076	-0.104381	1	-0.128777	857.984	1080.7	Hsp70 protein
AGAP002077	0.247194	1	0.557012	8.2549	16.7891	TruB family pseudouridylate synthase (N terminal domain)
AGAP002078	-1.39146	1	-1.6256	76.1176	33.9223	Janus/Ocnus family (Ocnus)
AGAP002079	-3.12611e-05	1	-1.76126	0.624376	0.236742	Arrestin (or S-antigen), C-terminal domain
AGAP002080	0	1	-0.761259	0	0	Transmembrane protein 26
AGAP002081	0	1	-0.0667016	13.7109	18.0378	PXA domain
AGAP002082	0.391473	1	0.73773	3.30497	7.63068	Zinc finger, C2H2 type
AGAP002083	0	1	0.0163486	0.11655	0.173611	Zinc finger, C2H2 type
AGAP002084	0.527669	1	0.748529	7.91855	18.361	Acyltransferase
AGAP002085	-0.212075	1	-0.383724	48.4594	51.1679	none
AGAP002086	0.163187	1	0.386017	8.65216	15.5975	OTU-like cysteine protease
AGAP002087	-0.382565	1	-0.620661	79.0021	70.777	Protein of unknown function (DUF1242)
AGAP002088	-0.459159	1	-0.773914	10.3107	8.30394	UTP15 C terminal
AGAP002089	0.271031	1	0.497404	10.1312	19.734	Schwannomin-interacting protein 1
AGAP002090	0	1	-1.34622	0.10175	0.0496032	Carboxylesterase
AGAP002091	0	1	-0.038793	2.04008	2.74404	AIR synthase related protein, C-terminal domain
AGAP002092	-0.112096	1	-0.494866	15.2984	14.9685	Ras family
AGAP002093	0	1	0.0895975	19.6635	28.8326	Sodium/hydrogen exchanger family
AGAP002094	1.02364	1	1.38417	2.93897	10.6481	Domain of unknown function DUF21
AGAP002095	0.751108	1	1.0201	5.71685	16.0263	Ligand-binding domain of nuclear hormone receptor
AGAP002097	0	1	-0.0852224	8.57577	11.1485	Galactosyltransferase
AGAP002098	-1.03964	1	-1.60319	20.0855	9.02778	PV-1 protein (PLVAP)
AGAP002099	-0.271651	1	-0.746904	4.50082	3.69385	Transmembrane amino acid transporter protein
AGAP002100	0.857014	1	2.14563	0.281426	1.88008	none
AGAP002101	-0.136322	1	-0.255637	25.3977	29.3035	tRNA synthetases class I (I, L, M and V)
AGAP002102	-0.216332	1	-1.15981	1.16048	0.707166	Alpha amylase, catalytic domain
AGAP002104	1.27933	1	3.01133	0.0485625	0.789141	Immunoglobulin V-set domain
AGAP002105	0	1	-0.761259	0	0	ATP synthase subunit C
AGAP002106	-0.344856	1	-0.63388	5.97215	5.30201	Rad4 transglutaminase-like domain
AGAP002107	-0.94866	1	-1.15706	45.6323	28.1655	Siah interacting protein, N terminal
AGAP002108	0	1	0.62207	1.50027	3.26906	Dual specificity phosphatase, catalytic domain
AGAP002109	0.828418	1	1.19435	5.46265	17.346	Ctr copper transporter family
AGAP002110	0	1	-0.0406414	3.4188	4.60317	Protein kinase domain
AGAP002111	-0.517903	1	-0.802778	13.2447	10.455	G-patch domain
AGAP002112	-0.572806	1	-0.784114	21.4003	17.1139	none
AGAP002113	0.219656	1	0.400135	22.6326	41.1778	Cytochrome b5-like Heme/Steroid binding domain
AGAP002114	0.37017	1	0.753314	3.60809	8.43206	WD domain, G-beta repeat
AGAP002115	0	1	0.119297	6.02904	9.03477	Rap/ran-GAP
AGAP002116	0.382056	1	2.00428	0.154697	1.03695	LIM domain
AGAP002117	-0.317161	1	-0.612168	17.4472	15.7254	none
AGAP002118	-1.01628	1	-1.22545	33.8529	19.9256	Zinc-finger double-stranded RNA-binding
AGAP002119	0	1	0.172652	0.992556	1.55181	Protein kinase domain
AGAP002120	0	1	-0.244342	7.30188	8.49961	TBC domain
AGAP002121	-0.997454	1	-1.32156	27.7008	15.2355	RNA polymerase Rpb7-like, N-terminal domain
AGAP002122	-2.54455	1	-2.58964	2662.2	609.008	Ribosomal protein L32
AGAP002123	0.477437	1	0.864061	1.90871	4.81924	DIX domain
AGAP002124	-0.67395	1	-0.772438	207.532	167.318	Ninjurin
AGAP002125	0	1	-0.761259	0	0	7tm Odorant receptor
AGAP002126	0	1	0.823703	0	0.105753	7tm Odorant receptor
AGAP002127	0.223404	1	0.436574	14.2252	26.5567	Actin
AGAP002128	-0.535348	1	-0.744483	21.7956	17.9164	BRCA1-associated protein 2
AGAP002129	-1.4027	1	-1.58559	60.6661	27.8136	HEAT repeat
AGAP002130	0.358778	1	0.649674	18.1667	39.3893	Tubulin binding cofactor A
AGAP002131	-0.82772	1	-0.973563	76.4532	53.6104	none
AGAP002132	1.74987	1	2.55162	0.365604	3.12896	YEATS family
AGAP002133	-0.386255	1	-0.862797	5.3704	4.064	GTP-binding protein TrmE N-terminus
AGAP002134	0	1	-0.176297	0.0441326	0.0717154	none
AGAP002135	0.513744	1	0.971261	3.00738	8.20861	Immunoglobulin V-set domain
AGAP002136	-0.17621	1	-0.321664	36.4826	40.2127	Domain of unknown function (DUF227)
AGAP002137	0	1	0.0382764	8.97517	12.7219	Domain of unknown function (DUF227)
AGAP002138	-1.02029	1	-1.12075	129.121	81.7626	Cytochrome P450
AGAP002139	0	1	0.118447	3.30634	4.98904	IQ calmodulin-binding motif
AGAP002140	0	1	0.261109	30.1072	49.8207	none
AGAP002141	-0.0239345	1	-0.123283	91.4067	115.594	Stage II sporulation protein E (SpoIIE)
AGAP002142	0.243829	1	0.566627	4.55278	9.32491	Protein kinase domain
AGAP002143	0.708323	1	1.14288	2.42915	7.46568	none
AGAP002144	-0.123961	1	-0.440739	9.81383	9.96717	pre-mRNA processing factor 4 (PRP4) like
AGAP002145	-0.547924	1	-0.69796	34.0953	28.9462	PDZ domain (Also known as DHR or GLGF)
AGAP002146	-0.516197	1	-0.712183	57.9434	48.7108	none
AGAP002147	1.61261	1	3.21602	0.202429	3.39912	Protein phosphatase 2C
AGAP002149	1.5072	1	1.73731	3.49852	16.1197	none
AGAP002150	1.09062	1	1.37226	3.31984	11.8914	Ion transport protein N-terminal
AGAP002151	-0.331621	1	-0.561027	15.8661	14.8153	Regulator of chromosome condensation (RCC1) repeat
AGAP002152	0	1	-0.88679	0.527199	0.389408	Neurotransmitter-gated ion-channel ligand binding domain
AGAP002153	0	1	0.0843254	7.16507	10.4789	NLS-binding and DNA-binding and dimerisation domains of Nrf1
AGAP002154	-0.7613	1	-0.912951	21.2621	15.5496	Protein kinase domain
AGAP002155	0	1	-0.116316	51.3078	65.2037	Ligand-binding domain of nuclear hormone receptor
AGAP002156	0.0447308	1	0.550685	2.98883	6.09237	7 transmembrane receptor (rhodopsin family)
AGAP002157	0.303436	1	0.658395	2.33466	5.10204	Thrombospondin C-terminal region
AGAP002159	0.0634188	1	0.213344	12.4118	19.8303	MORN repeat
AGAP002161	1.00208	1	1.32552	2.92053	10.1424	Protein kinase domain
AGAP002162	-0.950148	1	-1.35478	8.15336	4.37697	Zinc-finger associated domain (zf-AD)
AGAP002163	0	1	-0.761259	0	0	none
AGAP002164	0	1	-0.761259	0	0	Zinc finger, C2H2 type
AGAP002165	0	1	0.823703	0	0.0636132	BTB/POZ domain
AGAP002166	-0.00892264	1	-0.162048	22.6991	27.9509	Tudor domain
AGAP002167	-1.03297	1	-1.15769	91.7795	56.6434	Anticodon-binding domain
AGAP002168	1.67308	1	2.95146	0.524625	6.23402	none
AGAP002169	-0.476049	1	-0.609737	75.0469	67.7337	Ubiquitin-conjugating enzyme
AGAP002170	-1.1545	1	-1.24562	276.838	160.764	Respiratory-chain NADH dehydrogenase 24 Kd subunit
AGAP002171	0.715465	1	0.932899	11.9261	31.4276	Putative snoRNA binding domain
AGAP002172	0	1	-0.190159	31.3748	37.8978	Pou domain - N-terminal to homeobox domain
AGAP002173	-0.614351	1	-0.788407	16.8987	13.4739	WD domain, G-beta repeat
AGAP002174	-0.368936	1	-0.684975	13.6697	11.7124	none
AGAP002175	-0.551003	1	-0.716008	47.2436	39.61	YIF1
AGAP002176	0	1	0.0648068	33.3133	47.9992	Subtilase family
AGAP002177	-1.33869	1	-1.72209	17.6825	7.34905	3\ exoribonuclease family, domain 1
AGAP002178	0.970295	1	1.8086	0.781739	3.98035	Homeobox domain
AGAP002181	-0.717938	1	-0.923226	21.9447	15.9332	Domain of unknown function (DUF227)
AGAP002182	-0.0659999	1	-0.135236	124.679	156.354	Possible metal-binding domain in RNase L inhibitor, RLI
AGAP002183	-0.653736	1	-0.825473	27.5735	21.4269	none
AGAP002184	-0.721227	1	-0.967989	7.66135	5.39173	FG-GAP repeat
AGAP002185	-0.591283	1	-0.788692	29.2539	23.3203	TGS domain
AGAP002186	0.97683	1	1.1601	6.81133	21.0002	Low-density lipoprotein receptor repeat class B
AGAP002188	0	1	-0.761259	0	0	PBP/GOBP family
AGAP002189	0	1	-0.761259	0	0	PBP/GOBP family
AGAP002190	0	1	-0.761259	0	0	PBP/GOBP family
AGAP002191	0	1	-0.761259	0	0	PBP/GOBP family
AGAP002192	0.42982	1	0.530012	64.1643	127.642	Isocitrate/isopropylmalate dehydrogenase
AGAP002193	0.614305	1	0.785774	16.6069	39.4808	TAP C-terminal domain
AGAP002194	0	1	0.109876	28.327	42.1166	Inositol polyphosphate kinase
AGAP002195	-0.663147	1	-0.835162	30.8801	23.8356	Cytochrome P450
AGAP002196	-0.132372	1	-0.162835	988.207	1215.69	Cytochrome P450
AGAP002197	0	1	-0.498225	2.71003	2.65357	Cytochrome P450
AGAP002198	0.674268	1	0.987933	9.89819	27.1714	Methyltransferase domain
AGAP002199	-0.116555	1	-0.507502	0.525718	0.512575	none
AGAP002200	0	1	0.412224	2.86091	5.2758	none
AGAP002202	-1.43276	1	-2.44576	1.8032	0.432872	Cytochrome P450
AGAP002203	0.529414	1	0.550535	1800.22	3631.17	none
AGAP002204	2.51081	1	2.6236	51.2276	435.2	Cytochrome P450
AGAP002205	2.11499	1	2.61661	2.15816	18.6206	Cytochrome P450
AGAP002206	1.42498	1	1.49442	164.103	636.925	Cytochrome P450
AGAP002207	1.93531	1	2.93918	0.568652	6.51042	Cytochrome P450
AGAP002208	0	1	-2.34622	0.100291	0	Cytochrome P450
AGAP002209	0	1	-0.761259	0	0	Cytochrome P450
AGAP002210	0	1	1.23874	0	0.125	Cytochrome P450
AGAP002211	0	1	-0.761259	0	0	Cytochrome P450
AGAP002212	0	1	1.01635	0.23596	0.734918	none
AGAP002214	-0.371217	1	-0.578464	15.8324	14.605	none
AGAP002215	-0.344228	1	-0.464968	14.5883	14.5572	none
AGAP002216	-1.36283	1	-1.64493	30.0337	13.1972	ChaC-like protein
AGAP002217	-0.651327	1	-0.847674	15.608	11.9429	FAD dependent oxidoreductase
AGAP002218	-0.487097	1	-0.71257	34.5401	29.0294	Mitochondrial 39-S ribosomal protein L47 (MRP-L47)
AGAP002219	1.21294	1	1.53662	5.54068	22.2839	Ras family
AGAP002220	-0.229461	1	-0.803079	7.28079	5.74417	Uncharacterised conserved protein
AGAP002221	-0.938954	1	-1.21598	15.9713	9.45823	NLE (NUC135) domain
AGAP002222	-1.01042	1	-1.19285	28.2063	16.9846	none
AGAP002223	-0.503032	1	-0.746152	7.53329	6.1854	RWD domain
AGAP002224	-1.17774	1	-1.3998	14.1042	7.35411	Ion channel
AGAP002226	0.449892	1	1.77479	0.11579	0.595835	Diacylglycerol kinase accessory domain
AGAP002227	-0.320785	1	-0.52949	33.2734	31.7558	Pyridoxamine 5\-phosphate oxidase
AGAP002228	0	1	1.13183	0.398221	1.34814	Arrestin (or S-antigen), N-terminal domain
AGAP002229	-1.5484	1	-1.72011	29.9296	12.5	7 transmembrane receptor (rhodopsin family)
AGAP002231	0	1	-0.761259	0	0	MOZ/SAS family
[truncated: 11,466 more rows]
