# Supplementary material for: Antennal transcriptome profiles of anopheline mosquitoes reveal human host olfactory specialization in Anopheles gambiae
Source: BMC Genomics. 2013 Nov 1;14:749. doi: 10.1186/1471-2164-14-749 (PMC3833343; doi:10.1186/1471-2164-14-749)
Supplement: Additional file 8 — Reports the calculated odorant receptivity data to select AgOrs. [file 1471-2164-14-749-S8.xlsx]

## Sheet: Table S5
GFOLD RPKM	AgOr1	AgOr2	AgOr6	AgOr9	AgOr10	AgOr11	AgOr13	AgOr15	AgOr16	AgOr18	AgOr20	AgOr26	AgOr27	AgOr31	AgOr32	AgOr35	AgOr38	AgOr39	AgOr46	AgOr48	AgOr53	AgOr56	AgOr57	AgOr59	AgOr64	AgOr76
Agam	15.5196	10.6894	1.01048	6.67034	9.61538	36.9834	39.0218	167.526	2.72353	0	7.40884	27.1117	10.3587	13.0611	8.72461	24.9609	6.15887	44.6994	2.31298	2.12601	3.33265	22.4439	8.05678	7.95118	0.795545	216
Quads	45.3549	12.8078	2.71962	58.572	10.5275	103.676	28.0634	193.782	10.1468	2.84091	11.3589	35.5362	9.24771	19.2136	20.8874	11.66	9.7018	45.1813	10.1482	2.04146	5.96817	11.8973	5.19534	10.0661	2.83413	47.36
																											Total weighted receptivity per sompound
SSR spikes per second; Caery et al 2010																											Agam	Quads	Receptivity Ratio(Agam:Aquads)
dimethylsulfide	-18.6667	5.66667	0	10	0.666667	30.6667	-8.8	17.6667	0	19.6667	7.66667	3.33333	12.4	28.3333	13.6667	-19.6667	30.6667	27.3333	5.66667	-4	21.6667	31.6667	175.333	-4	-6.33333	6.33333	9979.71	11781	0.8471
(-)-fenchone	-12.3333	12.3333	1	1.33333	-0.333333	56	-9.66667	-3	6.33333	11.3333	88.3333	63.3333	112.667	0.333333	-1.2	-1.66667	-8.33333	-1.33333	49	6	-7.33333	109.333	94.3333	-1	34.3333	27.6	15101.9	14148.2	1.06741
(+)-fenchone	-5.66667	1	-0.333333	1.66667	0	69.6667	-13.3333	-4.66667	7.66667	0	139	63.3333	133.667	0.333333	-1.66667	-2.66667	-4.66667	-0.333333	96.6667	5.66667	5	105.667	90.3333	-0.333333	51	20.3333	14539.3	16339.4	0.889831
citronellal	-2.33333	3.33333	0.333333	5.66667	2	0.333333	-4	-7.66667	-0.333333	8.66667	15	11	13.3333	48.3333	35.6667	12.6667	6.66667	4	35.2	52.6667	30.6667	10	41.6667	9.33333	2	92.3333	23006.8	8662.79	2.65582
linalool-oxide	-4.33333	0.666667	1.66667	-3	-3	-4.66667	-3.66667	-5.33333	0	15.3333	236	49.6667	45.6667	11.3333	64.3333	5.33333	2.33333	-6.66667	54.6667	12.3333	29.6667	27.6667	35	9.66667	15	51	16693	10394.1	1.606
geranyl-acetate	-10.3333	-0.333333	-1	4	-4	0.666667	-1	-3.33333	-0.333333	-6.66667	12	1.66667	1.66667	129.333	43.3333	64.3333	-4.66667	-1.66667	17.2	-1.33333	3.66667	9.66667	0.333333	-1.6	9	-4.33333	4154.62	4993.24	0.832049
E2-hexenal	-4.66667	10.3333	0.333333	14.3333	27.6667	21.3333	35.6667	6	3.66667	28.6667	23.2	30.6667	33.6667	19	-11.3333	-8	240.333	45.6667	48.6667	30	30	66	117.667	0.8	8	-5.33333	11508.4	14344.1	0.802303
2-heptanone	-11	27	25.2	28.8	4.33333	28.6667	-2	16	23	68.8	15.6667	44	45.3333	49	9.33333	-18.3333	112.333	73	53.6667	172	34.6667	69.2	155	-8.8	4.33333	54.6667	26024.7	21666	1.20118
3-octanone	-21.6667	12.3333	22	9.33333	-7	7.33333	-13	-1.66667	17	42.6667	1	22	30.4	45.6667	27.3333	-46.3333	-18.6667	86	29.2	126.333	25.3333	30.3333	53.3333	-9	-10.3333	88.3333	26742.7	13753.5	1.94442
2-nonanone	-22.3333	0	15	-1.33333	-8.66667	-2	-17.3333	27.6667	7.66667	25	-2	12.3333	26.6667	60	48.3333	-8	-7.66667	47	77	183	16	42.6667	74	-0.666667	4	105.333	33517.2	17664.2	1.89747
6-methyl-5-hepten-2-one	-26	1.66667	19.2	55.3333	-5	8.33333	-16.3333	0.333333	17	79	59	44.6667	38.6667	46.6667	50.3333	-14	76.6667	147.333	34.3333	83.6667	43	65.3333	117.333	-0.333333	-9	134.667	42872.1	25144.1	1.70506
2,3-butanedione	-23.3333	-2.33333	9.66667	14	0	19.6667	1	2.66667	1.6	61.3333	15.2	17.3333	34.6667	9.33333	-13	-33	-0.666667	24.6667	50	3.66667	37.3333	14	41.6667	-8	-7	-23.6667	4384.53	7144.3	0.61371
cyclohexanone	-9	-0.333333	26.3333	3.66667	7.66667	95.3333	34.3333	4	4.33333	41	35.3333	42	40.3333	4.33333	-6.66667	-5	23.3333	20.6667	94.3333	73.3333	97.3333	98	117.333	-5.33333	26.6667	17	16151.1	20004.3	0.807379
phenol	234.333	170.333	39.2	95	60.3333	33	146.667	78	9.66667	23.3333	54	-0.666667	10	-1	14.6667	-2.33333	140	49.6667	28.3333	-0.333333	7.66667	21.6	46	-2	-5.66667	-5.66667	31408.4	47376.2	0.662956
benzaldehyde	43.6667	256.667	112.667	15	257	118.333	219.333	217	38	57.3333	64	19.3333	2.33333	-4	1.33333	-15.3333	257	74.6667	108.667	2	33.3333	28.3333	135.333	-5.66667	-12.6667	-9	63545.6	79857.4	0.795738
acetophenone	-1	24	242.333	74.3333	105	85	96.6667	247.667	62.6667	204	88.3333	11.6667	16.3333	-5.33333	4.66667	-10	199.333	35.3333	76	-5.33333	13.3333	47.6667	88	-9	-5.66667	8.66667	58442.6	74642.1	0.782971
methyl-benzoate	-5.66667	-3	100.333	79.3333	45.3333	4.66667	97.6667	141	0.666667	52	-5.2	2.66667	1	4	17.6667	-10.6667	45	49.6667	16	1	2.33333	23.3333	70.6667	-4.66667	1.66667	52	43832.7	42620.2	1.02845
benzyl-acetate	-7	6	8	23.3333	35	2.66667	7	-6	-0.333333	42	0.333333	9.66667	3.66667	70.6667	47.3333	10.3333	64.3333	176.333	22.6667	23	-2.66667	30.6667	66.6667	-9	2.66667	45.3333	22231.6	17008	1.30713
phenethyl-acetate	-4	5.66667	-1.6	4.33333	19.3333	10.6667	-0.333333	0.666667	25	81	13.3333	0.333333	0	50.6667	15.2	36	136	142.333	18.6667	13	-0.666667	18.6667	56.3333	3.33333	-2.33333	1.33333	11108.4	12700.5	0.874643
2-methylphenol	91.3333	201	35.2	195.333	177.667	51.6667	110	181	44.3333	43.3333	170	-0.333333	-2	-4.66667	26.3333	-8.33333	35.6	34.3333	22	-2	0.666667	50	75.2	-6.33333	-10.6667	-16.3333	48283.4	69805.5	0.691685
3-methylphenol	177	75	24.6667	160.667	117.667	37	43.6667	152.333	13.6	28.6667	96.6667	-1.66667	-0.666667	-2	14.6667	0	60	22	15.3333	-5	2.33333	27.6667	44.6667	-2.33333	-6	-13	37627	58216.4	0.646331
4-methylphenol	178	118.333	15.6	177.333	167	26.3333	159.667	73	38.6667	32	52	-1	3.66667	0.666667	33.6667	4	99	48.3333	21.3333	0.333333	3.66667	18.6667	27	-0.666667	2	-3.66667	30667	48754.9	0.629003
2-ethylphenol	9.66667	115.667	41	226	249.333	36.3333	-1.33333	81.6667	12.3333	76.6667	139.667	-2	-6	-6	27.2	-3.66667	90.3333	37.6667	9.66667	-5.66667	-0.333333	37	91	-6.66667	-6.33333	-8.33333	25489.5	43572.8	0.584986
4-ethylphenol	144.667	29.3333	5.2	64.3333	16	2.66667	25	6.33333	27	10	10	-1.33333	3.2	0.333333	17.3333	-1.33333	44	61	10.3333	2.33333	2.33333	19.3333	24	-4.66667	-4	-4.33333	9280.04	17568.3	0.528226
2-propylphenol	1.33333	11.3333	9	110.333	28	7.33333	-1.6	-4.33333	-1.2	8.33333	20	6.33333	1.66667	-3	1.33333	3.33333	38.6667	16.6667	16	1	1	0.666667	5.33333	3.66667	-0.333333	-1.33333	2972.01	9676.74	0.307129
methyl-salicylate	-8.66667	1.33333	40.3333	51.3333	39.3333	17.6667	51.3333	130	1.33333	19	7.6	0.333333	-0.666667	-2	8	-7.66667	50.3333	49	24.3333	-2.33333	2	10.6667	60.6667	-4.33333	-3.33333	19.6667	32888.7	36678.8	0.896668
methyl-2-methyl-benzoate	-9.33333	0	16.6667	113	9.33333	40.6667	87	184.667	3.66667	111.667	22.3333	3.33333	-3.33333	-2	19	-5.33333	-1.33333	-0.666667	12	-1	4	18	70.6667	0	-5.33333	28.6667	44333.7	52413	0.845853
2-ethyl-toluene	-7.66667	5.33333	8.33333	1.33333	31	124.333	27.2	39.6667	8	43.6667	101.667	4	-0.333333	-0.333333	-2.66667	-10.3333	33.6667	3.66667	16.8	-2.66667	-4.8	14	60.6667	0	-7.66667	6	16069.8	24766.7	0.648848
indole	-5.33333	253.667	20.4	-1.33333	247	21	41.2	31.3333	1	15.3333	78	1.33333	-2.33333	0	2.33333	0.333333	47	28	-1	-3.33333	-0.666667	0.333333	17.3333	-0.666667	-2.33333	0	15074.3	18164.7	0.829866
3-methylindole	1	111	6.8	1	244	30	11.3333	99.3333	4	18	29.6667	1	6	-1.2	1.33333	3.66667	1.66667	1	5.66667	-0.333333	5	-2.33333	3.6	-3.66667	4.33333	-1	22294.7	27560.2	0.808947
2-acetylthiophene	16.6667	39	236	40	60	102	165	233	31	168.667	104	19	17.6667	-1.2	0.4	-3.66667	192.333	31.6667	61.3333	3	20.3333	83.6667	182.333	-4.4	-11.3333	-0.666667	58721.7	74039.7	0.793111
thiazole	5.66667	25.6667	25.3333	30	13.6667	22.6667	72.3333	36	1.33333	104	45.6667	4	55	0	-10.6667	-11.6667	202.333	21.3333	40	19.3333	61.6667	161.333	131	-10	-3.66667	-7	18646.6	21730.5	0.858084
4-methylthiazole	3.66667	41.6667	61.2	74.6667	58.3333	45.6667	84	96.3333	6.66667	224.667	107	17.6667	30.6667	1	-1	-4.33333	166	28.6667	50	5	47.3333	153.667	197	-10.4	-14	-6.66667	31972.6	41022.8	0.779386
2-acetylthiazole	-6.33333	1.2	220	37.3333	26	56	62.6667	150.333	15	172.667	67.6667	13	11.6667	5	6.4	-10.3333	51.3333	38.6667	69	2	8.33333	57.6667	109.333	-4.33333	-2.33333	-6.66667	35983.3	46234.6	0.778275
2-ethoxythiazole	-8	-0.333333	46	148	33.6667	41.3333	-4	32.6667	0.333333	196.667	83.6	15.6667	20	8	27.3333	-2.66667	219.667	38.3333	66.4	6.66667	-1.66667	69.3333	146.667	-12.8	-9.66667	32.6667	22981.6	30426.2	0.755324
2-iso-butyl-thiazole	-6	-4.66667	22	69.6667	2.66667	33.6667	-5	-0.666667	1.33333	82.6667	139.333	33	36.6667	17	14.6667	3.66667	228.333	48.3333	103	7.33333	0.333333	55.6667	127	-2	10	111.333	34659.9	23761.8	1.45864
4,5-dimethylthiazole	-1	14.8	48.4	134	43.3333	67	198	243.333	31.6667	259.667	182.333	15.6667	13	1.66667	1.2	0.333333	170.667	32	43.6	-0.333333	56.6667	139.333	158.333	-6	1.6	-8.66667	61698.9	78517.6	0.785797
2,4,5-trimethylthiazole	-9.66667	-0.8	95.6667	181.667	15.3333	39.3333	66.6667	173.667	34.3333	265.333	207.333	4	7.33333	2.33333	15.2	0	-4.66667	10.6667	62	-6	-3.33333	47.3333	76.3333	-6	-4	3	39528.4	56906.9	0.694614
2-acetylpyridine	-4.66667	31	247	42	47.6667	112.333	50	216.333	14.3333	228	54.6667	8.66667	16.6667	0	8	-4.33333	52.3333	19	68	7.66667	2.66667	47.3333	98.6667	-5.33333	-4.33333	4	48663.3	64397.9	0.755666
1-butanol	130.333	4.66667	9.33333	8	0	16.3333	36	20.4	5	75.3333	48.3333	15.6667	24	13.6667	-3.33333	-5.66667	116.667	45.2	52.3333	25.6667	57.6	39.6667	165	2	10.8	-3	14136	20458	0.690976
1-pentanol	179.667	4.66667	18	21.3333	-3	40	33.6	34.6667	25.3333	135	126	31.3333	25.2	17.6667	9	-2	226.667	96.6667	75	49.6667	40	148.333	201.667	1.6	22.3333	-12.6667	25132.9	35820.2	0.701639
1-hexanol	12.3333	35.3333	2	29	8.66667	55.6667	-4	20.6667	24.6667	146	107.667	33	34	20	25	-17.6667	214.667	74	53.6667	114.667	45.3333	179.667	181	-9.6	11.6667	-7.33333	19608.8	26451.2	0.741318
3-methyl-1-butanol	140.333	3	8.8	19	7.33333	70	31.3333	10	15	76	118	22.3333	21	10.6667	21.6667	10.6667	162.333	70.6667	184.4	61.6667	96.6667	158	251.333	-6.33333	22	8.66667	22734.5	32170.1	0.706698
2-ethyl-1-hexanol	-6	1.33333	5.6	8	4	26.3333	-2.33333	-2.33333	0.333333	82	126	34.3333	16.6667	17.3333	12.6667	-3	-3	-1.66667	92.3333	175.667	4.33333	116.667	148.667	19.3333	4.66667	102	30067.6	15432.9	1.94827
1-hexen-3-ol	-3.66667	-0.8	18.6667	37.3333	7.33333	55.6667	-0.666667	-5	0.8	106	202	26.3333	36.3333	12	20	6.66667	66	45.6667	70.6667	68.6667	40.6667	114.667	128.333	27	9.6	5	13286.4	19057.9	0.69716
1-hepten-3-ol	5	5.33333	27	21	-4.33333	32	-15.3333	-6	9.66667	81.6667	243	28	36.4	26	34.3333	-5	52.4	65.6667	73	81.6667	20	140	126.667	54.6667	12	67	27833.4	21138.1	1.31674
1-octen-3-ol	-23	0.666667	17.6667	4.66667	-11	2	-9.33333	-1	14.3333	61.6667	211.667	26.3333	27	37	30.6667	-16	-1.33333	76.3333	41	149.333	26.3333	73.3333	71.2	52	11.6	91	29692.1	16234.5	1.82895
Z2-hexenol	130	2.66667	15	25.6667	-5.66667	36.6667	56.3333	28	19.6667	99	105	22.3333	30.6667	20	14.3333	4.33333	224	76.3333	89.3333	32.3333	41.6667	140.667	195	8	14.4	-7.33333	22735.6	31418.9	0.72363
Z3-hexenol	53	10	19.3333	6.66667	19.3333	39.3333	2.66667	17	18	118.667	138.667	39	24	14	52.3333	15	212.333	35.6667	64.3333	59.6667	43.6667	146.667	194.333	3	35.6667	1	17431.1	23505.2	0.741585
4-methylcyclohexanol	186.333	6.4	3.6	56	7.33333	131	49.6667	-3.6	33.6667	114.667	252.333	38.6667	32.6667	3.33333	3.66667	4	219	36	90.3333	31.3333	35.6667	163	198.667	-4.8	43.6667	6.66667	23800.2	40628.2	0.585805
3-methyl-2-cyclohexenol	1.66667	17	67.3333	2.66667	14.3333	85	58.6667	8	9	102.333	182	43	27.3333	4.66667	8.33333	7	23	24	96	15	45.6667	52.6667	101.667	1.66667	3.66667	-6.66667	13972.4	21135	0.661104
ethyl-acetate	-10.6667	2	30	14.3333	9.66667	28.8	6	35.6667	1.33333	101.667	28.6667	24	7.66667	-0.333333	-5	-19.6667	21	31.3333	62.8	5.66667	27.6667	42.6667	136.667	-10.4	-4.66667	-15	12298.8	16317.1	0.753738
propyl-acetate	-13	13.6	68	27.6667	-22.4	34.6667	14.4	138.667	7.33333	162	55.6667	27	18.3333	22	19.3333	-26.3333	100.333	56.6667	186.667	-5.33333	27.3333	76.3333	202	-4	-10.6667	-14.4	34297.7	43520.2	0.788087
amyl-acetate	-22.3333	7.66667	23.3333	1.33333	-7	17	-14	17.6667	27.6667	118.333	2	23	18.6667	51.3333	40.3333	-38.6667	-10.6667	86.6667	41.6667	127.333	18	47.3333	84.3333	-4.33333	-12	56.6667	23915.1	17275	1.38437
isobutyl-acetate	-11.6667	4.66667	73.6667	32.3333	-17.3333	21	2	93	23.3333	92.6667	47.6667	23.3333	34.3333	25	25.3333	-18	172.333	68.8	232	-5	22.3333	52.6667	190.667	0.333333	-6	64	40019.7	37526.3	1.06645
isoamyl-acetate	-13.6667	1.66667	38.8	22.6667	7.33333	22	-5.66667	42	28.8	97.6667	8.33333	30.6667	22.4	42.3333	35.6667	-25.3333	-14.3333	81.6667	81.6667	39.6667	24.3333	36.3333	93.6667	-10	-17.6667	108.333	39171.1	26265.4	1.49136
ethyl-propanoate	-20	5.33333	45.3333	55	1.2	23.3333	-12	48.6667	6	119.333	52.6667	17.3333	14.6667	3	26.4	-6	51.6667	51.6667	83	2	7.33333	72.6667	150.333	-1	1	9.2	18473.5	23444.2	0.787977
methyl-propanoate	-13.3333	7.66667	23.6667	18.3333	0.333333	27.3333	-1.66667	50.8	3.66667	83.3333	18	8.33333	0.333333	-1.33333	37.2	-15	12	38	34.3333	-4.33333	19	28.6667	144.333	-7.33333	10.3333	-16.6667	14179.5	18887.8	0.750725
ethyl-butyrate	-16.6667	10	28.8	57.3333	6.66667	23.3333	-3.66667	2.66667	2	84	32.8	35.3333	33.2	7.66667	17	-14	61.3333	28.6667	123.667	15.3333	13	67.3333	165.333	-2.33333	10.6667	60.3333	21595.8	17068.9	1.26522
ethyl-hexanoate	-6	7.33333	-2	3	-0.666667	3	0.666667	-6	0	81	6.66667	24	10.8	57.3333	57	14.6667	1.66667	35.6667	59.3333	45	4	20.6667	82.6667	-1.66667	0.333333	68.3333	20400.5	10579.2	1.92835
methyl-octanoate	-6	-1.66667	-1	2.66667	2.33333	-2.33333	-4.33333	-0.666667	0.333333	15.6667	-4	0.666667	1	68.6667	34.4	-3.33333	-2.66667	36	11	105.333	4.33333	11	32	2.66667	3	46	13603.8	6789.52	2.00365
	AgOr1	AgOr2	AgOr6	AgOr9	AgOr10	AgOr11	AgOr13	AgOr15	AgOr16	AgOr18	AgOr20	AgOr26	AgOr27	AgOr31	AgOr32	AgOr35	AgOr38	AgOr39	AgOr46	AgOr48	AgOr53	AgOr56	AgOr57	AgOr59	AgOr64	AgOr75
